# Supplementary material for: Synthesis, Structure, and Properties of CuBiSeCl2: A Chalcohalide Material with Low Thermal Conductivity
Source: Chem Mater. 2024 Apr 23;36(9):4530–41. doi: 10.1021/acs.chemmater.4c00188 (PMC11099918; doi:10.1021/acs.chemmater.4c00188)
Supplement: Supplementary file 2 — cm4c00188_si_002.cif [file cm4c00188_si_002.cif]

 
data_BiCuSeCl2
 
_audit_creation_method            'SHELXL-2019/2'
_shelx_SHELXL_version_number      '2019/2'
_chemical_name_systematic         ?
_chemical_name_common             ?
_chemical_melting_point           ?
_chemical_formula_moiety          'Bi Cl2 Cu Se'
_chemical_formula_sum
 'Bi Cl2 Cu Se' 
_chemical_formula_weight          422.38

loop_
 _atom_type_symbol
 _atom_type_description
 _atom_type_scat_dispersion_real
 _atom_type_scat_dispersion_imag
 _atom_type_scat_source
 'Cl'  'Cl'   0.1420   0.1501
 'International Tables Vol C Tables 4.2.6.8 and 6.1.1.4'
 'Cu'  'Cu'   0.3307   1.2021
 'International Tables Vol C Tables 4.2.6.8 and 6.1.1.4'
 'Se'  'Se'  -0.0190   2.1234
 'International Tables Vol C Tables 4.2.6.8 and 6.1.1.4'
 'Bi'  'Bi'  -3.3368  10.1080
 'International Tables Vol C Tables 4.2.6.8 and 6.1.1.4'
 
_space_group_crystal_system       orthorhombic
_space_group_IT_number            62
_space_group_name_H-M_alt         'P n m a'
_space_group_name_Hall            '-P 2ac 2n'
 
_shelx_space_group_comment
;
The symmetry employed for this shelxl refinement is uniquely defined
by the following loop, which should always be used as a source of
symmetry information in preference to the above space-group names.
They are only intended as comments.
;
 
loop_
 _space_group_symop_operation_xyz
 'x, y, z'
 '-x+1/2, -y, z+1/2'
 '-x, y+1/2, -z'
 'x+1/2, -y+1/2, -z+1/2'
 '-x, -y, -z'
 'x-1/2, y, -z-1/2'
 'x, -y-1/2, z'
 '-x-1/2, y-1/2, z-1/2'
 
_cell_length_a                    8.78415(6)
_cell_length_b                    3.99803(3)
_cell_length_c                    13.13998(9)
_cell_angle_alpha                 90
_cell_angle_beta                  90
_cell_angle_gamma                 90
_cell_volume                      461.467(6)
_cell_formula_units_Z             4
_cell_measurement_temperature     100(2)
_cell_measurement_reflns_used     6525
_cell_measurement_theta_min       2.25
_cell_measurement_theta_max       35.51
 
_exptl_crystal_description        'platelet'
_exptl_crystal_colour             'black'
_exptl_crystal_density_diffrn     6.080          
_exptl_crystal_F_000              720
_exptl_crystal_size_max           0.350
_exptl_crystal_size_mid           0.250
_exptl_crystal_size_min           0.050
_exptl_absorpt_coefficient_mu     47.290
_shelx_estimated_absorpt_T_min    0.021
_shelx_estimated_absorpt_T_max    0.201
_exptl_absorpt_correction_type    empirical
_exptl_absorpt_correction_T_min   0.34269824407931376
_exptl_absorpt_correction_T_max   1.0
_exptl_absorpt_process_details    
;
DIALS 3.8
Scaling & analysis of unmerged intensities, absorption correction using spherical harmonics
;

_diffrn_ambient_temperature       100(2)
_diffrn_radiation_wavelength      0.6889
_diffrn_source                    Synchrotron
_diffrn_source_details            'Allan et al. (2017)'
_diffrn_source_type               'Diamond Light Source Beamline I19-1'
_diffrn_measurement_device        'Fixed \c 3-circle diffractometer'
_diffrn_measurement_device_type   'Fluid Film Devices'
_diffrn_measurement_method        'shutterless scans'
_diffrn_measurement_specimen_support 'MiTeGen MicroMount'
_diffrn_radiation_monochromator   'Silicon 111'
_diffrn_reflns_number             9843
_diffrn_reflns_av_unetI/netI      0.0147
_diffrn_reflns_av_R_equivalents   0.0261
_diffrn_reflns_limit_h_min        -14
_diffrn_reflns_limit_h_max        14
_diffrn_reflns_limit_k_min        -6
_diffrn_reflns_limit_k_max        6
_diffrn_reflns_limit_l_min        -21
_diffrn_reflns_limit_l_max        21
_diffrn_reflns_theta_min          2.704
_diffrn_reflns_theta_max          34.986
_diffrn_reflns_theta_full         24.415
_diffrn_measured_fraction_theta_max   0.998
_diffrn_measured_fraction_theta_full  1.000
_diffrn_reflns_Laue_measured_fraction_max    0.998
_diffrn_reflns_Laue_measured_fraction_full   1.000
_diffrn_reflns_point_group_measured_fraction_max   0.998
_diffrn_reflns_point_group_measured_fraction_full  1.000
_reflns_number_total              1240
_reflns_number_gt                 1215
_reflns_threshold_expression      'I > 2\s(I)'
_reflns_Friedel_coverage          0.000
_reflns_Friedel_fraction_max      .
_reflns_Friedel_fraction_full     .
 
_reflns_special_details
;
 Reflections were merged by SHELXL according to the crystal
 class for the calculation of statistics and refinement.
 
 _reflns_Friedel_fraction is defined as the number of unique
 Friedel pairs measured divided by the number that would be
 possible theoretically, ignoring centric projections and
 systematic absences.
;
 
_computing_data_collection        'GDA - generic data acquisition software'
_computing_cell_refinement        'DIALS 3.8 (Winter, G. et al., 2018)'
_computing_data_reduction         
;
DIALS 3.8 (Winter, G. et al., 2018)
dials.scale (Beilsten-Edmands, J. et al., 2020)
XIA2 3.8.6 (Winter, G., 2010)
;
_computing_structure_solution     'SHELXT-2018/2 (Sheldrick, 2018)'
_computing_structure_refinement 'SHELXL-2019/2 (Sheldrick, 2019)'
_refine_ls_structure_factor_coef  Fsqd
_refine_ls_matrix_type            full
_refine_ls_weighting_scheme       calc
_refine_ls_weighting_details
'w=1/[\s^2^(Fo^2^)+(0.0048P)^2^+0.9603P] where P=(Fo^2^+2Fc^2^)/3'
_atom_sites_solution_primary      dual
_atom_sites_solution_secondary    difmap
_atom_sites_solution_hydrogens    .
_refine_ls_hydrogen_treatment     undef
_refine_ls_extinction_method      none
_refine_ls_extinction_coef        .
_refine_ls_number_reflns          1240
_refine_ls_number_parameters      31
_refine_ls_number_restraints      0
_refine_ls_R_factor_all           0.0119
_refine_ls_R_factor_gt            0.0114
_refine_ls_wR_factor_ref          0.0256
_refine_ls_wR_factor_gt           0.0254
_refine_ls_goodness_of_fit_ref    1.168
_refine_ls_restrained_S_all       1.168
_refine_ls_shift/su_max           0.001
_refine_ls_shift/su_mean          0.000
 
loop_
 _atom_site_label
 _atom_site_type_symbol
 _atom_site_fract_x
 _atom_site_fract_y
 _atom_site_fract_z
 _atom_site_U_iso_or_equiv
 _atom_site_adp_type
 _atom_site_occupancy
 _atom_site_site_symmetry_order  
 _atom_site_calc_flag
 _atom_site_refinement_flags_posn
 _atom_site_refinement_flags_adp
 _atom_site_refinement_flags_occupancy
 _atom_site_disorder_assembly
 _atom_site_disorder_group
Bi1 Bi 0.27145(2) 0.250000 0.94748(2) 0.00532(3) Uani 1 2 d S T P . .
Se1 Se 0.23941(3) 0.750000 0.80575(2) 0.00496(4) Uani 1 2 d S T P . .
Cu1 Cu 0.45965(4) 0.750000 0.69957(3) 0.01027(6) Uani 1 2 d S T P . .
Cl1 Cl 0.43403(7) 1.250000 0.59546(4) 0.00634(9) Uani 1 2 d S T P . .
Cl2 Cl 0.55935(7) 0.250000 0.89837(4) 0.00722(9) Uani 1 2 d S T P . .
 
loop_
 _atom_site_aniso_label
 _atom_site_aniso_U_11
 _atom_site_aniso_U_22
 _atom_site_aniso_U_33
 _atom_site_aniso_U_23
 _atom_site_aniso_U_13
 _atom_site_aniso_U_12
Bi1 0.00565(4) 0.00600(4) 0.00430(4) 0.000 0.00018(2) 0.000
Se1 0.00491(9) 0.00628(10) 0.00369(9) 0.000 0.00039(7) 0.000
Cu1 0.00868(14) 0.01284(15) 0.00930(13) 0.000 0.00347(10) 0.000
Cl1 0.0059(2) 0.0076(2) 0.0055(2) 0.000 0.00011(17) 0.000
Cl2 0.0050(2) 0.0101(2) 0.0065(2) 0.000 0.00036(17) 0.000
 
_geom_special_details
;
 All esds (except the esd in the dihedral angle between two l.s. planes)
 are estimated using the full covariance matrix.  The cell esds are taken
 into account individually in the estimation of esds in distances, angles
 and torsion angles; correlations between esds in cell parameters are only
 used when they are defined by crystal symmetry.  An approximate (isotropic)
 treatment of cell esds is used for estimating esds involving l.s. planes.
;
 
loop_
 _geom_bond_atom_site_label_1
 _geom_bond_atom_site_label_2
 _geom_bond_distance
 _geom_bond_site_symmetry_2
 _geom_bond_publ_flag
Bi1 Cl2 2.6100(6) . ?
Bi1 Se1 2.74661(18) 1_545 ?
Bi1 Se1 2.74661(18) . ?
Bi1 Cl1 3.0172(6) 6_547 ?
Se1 Cu1 2.3852(4) . ?
Se1 Cu1 2.4585(4) 6_557 ?
Cu1 Cl1 2.4327(4) . ?
Cu1 Cl1 2.4327(4) 1_545 ?
 
loop_
 _geom_angle_atom_site_label_1
 _geom_angle_atom_site_label_2
 _geom_angle_atom_site_label_3
 _geom_angle
 _geom_angle_site_symmetry_1
 _geom_angle_site_symmetry_3
 _geom_angle_publ_flag
Cl2 Bi1 Se1 86.079(11) . 1_545 ?
Cl2 Bi1 Se1 86.079(11) . . ?
Se1 Bi1 Se1 93.407(8) 1_545 . ?
Cl2 Bi1 Cl1 154.905(18) . 6_547 ?
Se1 Bi1 Cl1 76.851(9) 1_545 6_547 ?
Se1 Bi1 Cl1 76.852(9) . 6_547 ?
Cu1 Se1 Cu1 142.574(12) . 6_557 ?
Cu1 Se1 Bi1 108.271(9) . . ?
Cu1 Se1 Bi1 96.990(9) 6_557 . ?
Cu1 Se1 Bi1 108.271(9) . 1_565 ?
Cu1 Se1 Bi1 96.990(9) 6_557 1_565 ?
Bi1 Se1 Bi1 93.406(8) . 1_565 ?
Se1 Cu1 Cl1 104.709(17) . . ?
Se1 Cu1 Cl1 104.709(17) . 1_545 ?
Cl1 Cu1 Cl1 110.51(3) . 1_545 ?
Se1 Cu1 Se1 145.832(16) . 6_657 ?
Cl1 Cu1 Se1 94.385(17) . 6_657 ?
Cl1 Cu1 Se1 94.386(17) 1_545 6_657 ?
Cu1 Cl1 Cu1 110.51(3) 1_565 . ?
Cu1 Cl1 Bi1 90.820(17) 1_565 6_667 ?
Cu1 Cl1 Bi1 90.820(17) . 6_667 ?
 
_refine_diff_density_max    0.911
_refine_diff_density_min   -1.685
_refine_diff_density_rms    0.228

_shelx_res_file
;
TITL BiCuSeCl2 in Pnma
    BiCuSeCl2.res
    created by SHELXL-2019/2 at 19:00:35 on 16-Jan-2024
CELL  0.68890   8.78415   3.99803  13.13998   90.000   90.000   90.000
ZERR    4.000   0.00006   0.00003   0.00009    0.000    0.000    0.000
LATT  1
SYMM 1/2-X, -Y, 1/2+Z
SYMM -X, 1/2+Y, -Z
SYMM 1/2+X, 1/2-Y, 1/2-Z
SFAC Cl Cu Se Bi
DISP $Cl 0.1420 0.1501 610.90
DISP $Cu 0.3307 1.2021 4755.30
DISP $Se -0.0190 2.1234 8370.53
DISP $Bi -3.3368 10.1080 40209.46
UNIT  8  4  4  4
SIZE 0.05 0.25 0.35
TEMP 27
OMIT -2 70
LIST 4
L.S. 10
BOND
ACTA
FMAP 2
PLAN 10
WGHT    0.004800    0.960300
FVAR       0.19937
BI1   4    0.271452    0.250000    0.947484    10.50000    0.00565    0.00600 =
         0.00430    0.00000    0.00018    0.00000
SE1   3    0.239412    0.750000    0.805748    10.50000    0.00491    0.00628 =
         0.00369    0.00000    0.00039    0.00000
CU1   2    0.459646    0.750000    0.699573    10.50000    0.00868    0.01284 =
         0.00930    0.00000    0.00347    0.00000
CL1   1    0.434031    1.250000    0.595460    10.50000    0.00595    0.00763 =
         0.00545    0.00000    0.00011    0.00000
CL2   1    0.559348    0.250000    0.898367    10.50000    0.00500    0.01013 =
         0.00652    0.00000    0.00036    0.00000
HKLF 4


REM  BiCuSeCl2 in Pnma
REM wR2 = 0.0256, GooF = S = 1.170, Restrained GooF = 1.170 for all data
REM R1 = 0.0114 for 1215 Fo > 4sig(Fo) and 0.0119 for all 1240 data
REM 31 parameters refined using 0 restraints

END

WGHT      0.0048      0.9602

REM Highest difference peak  0.911,  deepest hole -1.685,  1-sigma level  0.228
Q1    1   0.2783  0.0709  0.9500  11.00000  0.05    0.91
Q2    1   0.4760  0.8778  0.7236  11.00000  0.05    0.84
Q3    1   0.4265  0.2500  0.7991  10.50000  0.05    0.76
Q4    1   0.2634  0.1832  1.0301  11.00000  0.05    0.71
Q5    1   0.2864  0.0085  1.0611  11.00000  0.05    0.68
Q6    1   0.2730  1.0038  0.8333  11.00000  0.05    0.64
Q7    1   0.2130  0.1260  0.8960  11.00000  0.05    0.63
Q8    1   0.2228  0.0036  1.0263  11.00000  0.05    0.63
Q9    1   0.2224  0.9964  0.8710  11.00000  0.05    0.61
Q10   1   0.4680  0.9939  0.6801  11.00000  0.05    0.61
;
_shelx_res_checksum   30982


_shelx_hkl_file
;
  -7   1   5  804.38   26.44
  -5   2   3  441.97   14.70
  -2   4  -7   37.22    2.04
  -4  -3   2   29.53    2.23
  -5  -2   4  388.79   14.22
   0  -3  -3 3260.62   99.10
   0   3  -6    0.07    0.48
   3  -2 -10  112.05    5.09
   2   2  -8 1527.06   49.03
  -8   1   5  286.37   10.79
  -6  -1   5  939.70   31.07
  -6  -3   3  935.70   31.60
  -4  -1   4   94.32    4.47
   2  -1  -4    3.75    0.69
   2   1  -5 2455.74   76.15
   3   1  -9  857.59   28.91
  -6   0   5  940.42   30.70
  -5   1   4  326.39   11.47
   3   0  -7  343.67   12.55
  -3  -3   1 1167.84   36.88
  -4   3   0 1003.15   31.10
   3  -1  -7  180.79    7.26
  -7  -1   5  831.14   28.10
   3   1  -8  157.61    7.15
  -7   0   5  101.71    5.09
  -6  -2   4    5.03    1.29
   1  -3  -5   92.10    3.56
   2  -2  -5  152.59    5.78
   4   0 -13  125.12    6.60
   4   0 -14   10.89    1.93
 -10   0   5  864.57   29.44
  -6   2   3  339.67   11.74
  -4   2   2  140.33    5.25
  -9  -1   5   66.55    4.56
  -8  -1   5  287.86   11.72
  -4  -2   3  679.21   22.58
   2   2  -7  100.22    5.06
  -8   0   5  970.84   32.14
  -3  -1   3 2215.55   68.56
   4  -1 -12  443.17   16.14
   4   0 -11  295.70   11.88
  -6   1   4   37.41    2.43
   1   3  -8    5.92    1.30
   3  -2  -8   12.74    1.38
  -7  -2   4    6.33    1.56
  -3   0   3   28.29    1.79
  -5  -3   2  352.75   13.10
  -3   3  -1 1188.83   36.39
   3   0  -6 3483.50  107.67
   4  -1 -11  810.12   27.24
  -5  -1   4  334.38   12.20
  -7   2   3  498.61   16.74
   1   2  -4  683.03   22.09
   3   1  -7  181.48    7.79
   4   0 -10  183.37    8.19
  -5   0   4  529.09   17.87
  -4   1   3 2281.52   70.42
  -4  -4  -1   14.73    1.44
   4  -1 -10   39.99    2.94
  -7   1   4  381.94   13.51
   4   1 -12  428.15   16.76
   3   2 -10  119.11    6.51
  -8   1   4  106.53    5.07
  -3  -2   2 3037.55   93.53
   0   3  -5 1478.87   46.17
   2   1  -4    4.34    0.79
   4   0  -9  346.80   13.23
   4   1 -11  785.29   27.55
  -5  -2   3  439.74   15.61
  -6  -3   2  499.85   18.12
   2   2  -6   21.78    2.01
   2  -3  -7  628.32   20.33
  -6  -1   4   42.21    2.96
  -3   2   1  350.50   11.37
  -3  -4  -2 1233.37   38.49
   3  -2  -7  233.30    8.70
   4  -1  -9  611.60   20.98
  -2   0   2 1318.80   40.85
  -1  -1   1 1624.64   49.81
   1   3  -7  226.17    8.90
 -10   0   4    1.37    1.16
  -6   0   4    6.26    1.12
   3   2  -9  145.34    7.22
   4   1 -10   41.52    3.47
  -9  -1   4  749.38   26.24
  -4  -3   1   64.40    3.47
   2   0  -3   88.64    3.80
  -7  -1   4  393.09   14.57
  -5   2   2  134.38    5.22
   1   1  -2  307.83   10.15
  -9   0   4  100.17    5.34
  -8  -1   4   98.28    5.44
   3   1  -6  113.69    5.46
  -7   0   4    6.70    1.25
   4   0  -8 2618.25   82.19
  -8   0   4  175.35    7.63
   3   0  -5   65.58    3.53
  -4  -1   3 2220.63   69.01
  -5   3   0    0.52    0.42
  -5   1   3  648.74   21.16
  -2  -2   1   83.64    3.45
   4  -1  -8  797.40   26.55
   2  -1  -3  915.27   28.85
   3  -1  -5 2016.45   62.87
  -8  -2   3 1119.74   37.71
  -7  -2   3  503.95   18.37
  -3   1   2   41.23    2.05
   0   2  -2  266.78    8.63
   3   2  -8   26.73    2.60
   5   0 -13    5.05    1.56
  -4   0   3  976.97   31.10
  -1   0   1    1.27    0.25
   2  -2  -4  293.74    9.97
  -6   2   2  188.85    7.06
   5   0 -12  460.82   17.44
  -6   1   3 1482.89   46.66
  -5  -3   1  278.52   10.68
   3  -2  -6 2351.37   72.91
  -7   2   2  921.06   29.53
  -4  -2   2  133.52    5.66
  -1   4  -7   15.02    1.28
   4   0  -7   31.45    2.59
   4  -2  -9  243.84    9.36
  -8   1   3   55.51    3.28
   2   2  -5  159.23    6.59
   4   1  -8  775.22   26.68
  -7   1   3  957.92   30.97
  -3  -3   0    0.36    0.51
  -1  -2   0    1.39    0.33
 -10   0   3  587.95   20.88
  -5  -1   3  653.87   21.79
   5  -1 -11 1322.61   43.08
   2  -3  -6   26.63    1.64
   4  -1  -7  124.02    5.70
  -2   2   0 1634.02   49.89
  -9  -1   3   73.64    4.74
  -5   0   3  570.27   18.98
  -6  -3   1    1.41    1.11
   3   1  -5 2064.19   64.80
   3   2  -7  231.95    9.65
   2   3  -8   41.16    3.13
   5   0 -10   88.47    5.21
  -9   0   3  359.92   13.59
  -8  -1   3   53.21    3.73
  -6  -1   3 1480.56   47.20
   4   2 -10  146.81    7.81
   5  -1 -10   28.41    2.54
  -7  -1   3  947.04   31.38
  -4  -4  -2   88.86    4.10
   5   1 -11 1190.88   40.37
  -5  -2   2  135.00    5.98
   4  -2  -8 1845.08   58.01
  -8   0   3 1382.71   44.49
  -6   0   3  392.94   13.83
  -3  -1   2   43.32    2.31
  -4   2   1   63.75    2.78
   2   1  -3  961.58   30.51
   3   0  -4  630.26   20.88
   4   1  -7  120.73    6.12
   1   2  -3  246.08    8.49
   5   0  -9  590.69   21.09
  -8  -2   2   17.94    2.37
   4   0  -6   24.59    2.21
  -6  -2   2  186.07    7.96
  -4   1   2   21.09    1.46
  -7  -2   2  901.13   30.39
   4   2  -9  252.43   11.11
   5   1 -10   25.83    2.93
   0   3  -4    0.10    0.39
   5  -1  -9 1060.75   34.93
  -3   0   2 4501.82  137.45
   3  -1  -4  623.97   20.47
  -2   1   1   17.95    1.01
   1   0  -1    2.08    0.31
 -10   0   2   27.80    2.68
  -4  -3   0 1001.26   32.16
  -2  -3  -1   11.18    0.93
   6   0 -13  530.09   20.01
   3   2  -6 2407.56   75.65
   2   3  -7  616.07   21.19
  -3  -2   1  337.41   11.52
  -5   2   1  492.42   16.09
   3  -2  -5   31.14    1.99
   5   0  -8  720.25   24.95
   5   1  -9 1065.79   36.18
  -9  -1   2  369.12   14.38
  -8   1   2  162.01    6.78
   6   0 -12  259.82   11.40
  -5   1   2  587.41   19.20
   4  -2  -7   25.73    2.02
  -4  -1   2   23.31    1.73
  -7   2   1  572.50   18.91
   4   2  -8 1826.92   59.12
  -9   0   2  193.86    8.36
  -7   1   2  595.09   19.90
  -6   2   1  185.33    6.91
   4   1  -6    3.36    1.09
   5  -1  -8   42.27    3.10
  -5  -3   0    1.40    0.84
   2   2  -4  312.58   11.07
   1   3  -5   94.54    4.17
  -3  -4  -3   21.53    1.48
   6   0 -11   69.09    4.75
   3   1  -4  638.82   21.30
  -6  -3   0  385.77   14.40
   2   0  -2 1270.62   39.50
  -8   0   2   24.84    2.28
  -5   3  -1  296.84    9.90
   1  -2  -2 1065.52   32.67
   4   0  -5  539.66   18.64
   5   1  -8   39.93    3.45
  -7  -1   2  581.10   20.16
  -5  -1   2  572.12   19.19
  -8  -2   1   12.34    2.02
  -6  -1   2  851.48   28.02
  -4  -2   1   58.35    3.11
   5   0  -7  143.95    6.89
 -10   0   1   48.42    3.52
   2  -3  -5 1222.91   38.00
   3   3  -8   75.76    4.76
  -5   0   2  141.36    5.75
  -9   1   1  161.33    6.92
  -7  -2   1  582.69   20.58
   4   2  -7   32.14    2.98
   6  -1 -10  845.27   28.72
  -6   0   2  237.50    8.99
   0   4  -7    0.30    0.56
   5  -1  -7  271.86   10.64
   2   3  -6   28.77    2.28
  -6  -2   1  188.86    7.97
   2  -2  -3   63.23    2.66
   3   2  -5   34.99    2.59
  -9  -1   1  158.45    7.62
  -4  -4  -3  320.55   11.37
   3   0  -3   30.91    2.02
   4  -2  -6   16.14    1.56
   6   1 -10  813.93   29.12
   6   0  -9    1.58    1.15
   5   1  -7  268.62   11.27
   5   2  -9  451.18   17.88
  -8   1   1   62.90    3.50
  -3  -3  -1 1214.72   38.11
   1  -1  -1 1664.84   50.77
   4   1  -5 1609.17   51.37
   5  -2  -8  509.45   17.64
  -9   0   1  818.65   27.56
   6  -1  -9  125.29    6.28
  -3   1   1 2259.91   69.29
  -3   2   0    0.38    0.31
  -1  -3  -2  115.46    3.94
   5   0  -6 1409.96   45.62
   7   0 -12   13.19    2.35
   6   1  -9  115.00    6.76
  -7   1   1  291.02   10.57
  -7   2   0    0.51    0.60
  -2  -2   0 1538.15   47.46
   3  -1  -3 2234.19   69.02
   3   3  -7  123.72    6.16
   6   0  -8 1075.68   36.14
  -8   0   1   22.45    2.14
  -2   0   1  140.80    4.93
 -10   0   0  847.12   28.68
  -8  -2   0  156.04    7.63
  -6  -3  -1    2.93    1.12
   3  -2  -4  411.85   13.73
  -4  -3  -1   67.71    3.47
  -2  -4  -4  152.48    5.34
   3  -3  -6   68.44    3.12
   4   2  -6   21.15    2.30
   5  -1  -6  924.97   30.49
   5   2  -8  518.11   19.68
   7   0 -11  740.46   26.54
  -7  -1   1  287.76   11.08
  -5  -3  -1  277.13   10.50
   2   1  -2  313.61   10.54
  -9   1   0    0.59    0.78
  -6   2   0 2331.31   71.97
   6  -1  -8  424.68   15.69
  -4   1   1  147.21    5.49
  -3  -1   1 2348.63   72.26
  -4   2   0 3731.44  113.89
   5   1  -6  959.25   32.30
  -5   1   1  494.98   16.33
   3   1  -3 2289.02   70.99
   5  -2  -7  100.15    4.82
  -7   0   1  728.75   24.22
  -9  -1   0    0.46    1.00
  -7  -2   0    0.57    1.02
  -5   2   0    0.19    0.41
   6   1  -8  431.77   16.96
  -6  -1   1    1.62    0.83
   7   0 -10   49.27    4.05
   4  -1  -4   94.52    4.39
  -5  -1   1  449.62   15.37
  -4  -1   1  141.77    5.62
  -9   0   0    0.25    0.92
   2   2  -3   61.13    2.94
   4  -2  -5  380.57   13.15
   6   0  -7  589.19   21.14
  -6  -2   0 2264.87   71.08
   1   3  -4   49.01    2.40
   2   3  -5 1286.24   40.75
  -6   0   1  258.00    9.56
   3   2  -4  454.06   15.67
   5   0  -5  159.40    7.12
  -8   1   0 2411.72   75.14
  -3  -2   0    0.70    0.46
   1   1  -1 1683.57   51.50
   5   2  -7   98.71    5.87
  -3   0   1  493.11   15.90
  -5  -2   0    0.17    0.37
 -10   0  -1   48.67    3.49
   6  -1  -7    7.51    1.41
   7   0  -9  668.12   24.13
  -4  -2   0 3639.27  111.80
  -3  -4  -4  285.58    9.89
   3   3  -6   78.66    4.33
  -5   0   1  671.48   21.88
  -3   3  -2   37.84    1.57
   1   2  -2 1084.28   33.55
  -8  -2  -1   11.77    1.95
  -5   3  -2  358.27   11.78
   4   2  -5  409.54   14.98
   5  -1  -5   46.17    2.99
   0   4  -6  127.81    4.76
  -8   0   0  178.66    7.55
  -4  -4  -4   93.38    4.36
  -9   1  -1  152.62    6.58
  -4   3  -2   25.43    1.35
   5   1  -5   43.67    3.25
   7   1  -9  324.48   14.11
  -7   1   0    0.11    0.58
  -9  -1  -1  165.30    7.76
  -7   2  -1  581.72   19.14
  -6  -3  -2  497.58   17.77
   5  -2  -6 1043.20   33.64
   6   0  -6  111.53    5.90
   4   3  -7   77.74    4.80
   7   0  -8   12.48    2.07
  -7  -2  -1  558.14   19.71
  -2  -3  -2  133.43    4.88
   4   0  -3  996.97   32.02
   5   2  -6 1111.23   37.18
  -9   0  -1  816.31   27.40
  -5  -3  -2  347.62   12.66
  -7   0   0    4.80    1.08
   6  -1  -6  122.86    5.96
   7  -1  -8  138.67    6.82
 -10   0  -2   22.84    2.33
   0   3  -3 3358.97  102.20
   7   1  -8  123.97    7.24
   8   0 -10  301.18   13.02
   6   1  -6  125.38    6.68
  -6   2  -1  178.87    6.66
  -6  -1   0  505.75   17.36
  -8   1  -1   62.42    3.45
  -4  -3  -2   25.85    1.97
   5   0  -4  511.95   17.84
   3  -3  -5  943.93   29.64
  -3  -3  -2   30.90    1.90
  -6  -2  -1  177.74    7.53
  -8  -2  -2   18.33    2.33
   2  -3  -4    3.31    0.47
   7   0  -7  162.33    7.99
   4  -1  -3 2227.09   69.03
   6   2  -7  416.71   16.70
  -1   1   0    1.27    0.18
   2   0  -1  142.44    5.03
  -9   1  -2  356.19   12.91
   4   1  -3 2240.36   69.84
   4  -2  -4  178.60    6.76
   3   3  -5 1095.22   35.31
   8   0  -9  272.49   12.04
  -6   0   0 2981.59   92.11
  -5   1   0    0.74    0.52
  -8   0  -1   21.71    2.06
  -9  -1  -2  358.47   13.89
   3  -2  -3   26.39    1.57
  -5  -1   0    0.50    0.55
   3  -1  -2   42.38    2.15
   5  -1  -4  316.30   11.55
   6   0  -5  946.65   31.65
   4   2  -4  188.26    7.79
   5   1  -4  320.87   12.20
   4   3  -6    5.97    1.41
   7  -1  -7    1.94    0.99
  -5   2  -1  500.01   16.26
   3   1  -2   43.07    2.36
   7   1  -7    2.47    1.35
  -1  -1   0    0.59    0.21
   3   2  -3   26.78    1.92
   2   3  -4    2.84    0.70
   5  -2  -5  108.63    4.87
  -9   0  -2  180.61    7.82
  -6  -3  -3  997.87   33.06
  -1  -4  -5   63.99    2.42
   5   2  -5  117.20    6.05
  -7  -1  -1  281.13   10.78
  -7   1  -1  278.26   10.12
 -10   0  -3  569.73   20.15
  -7   2  -2  941.32   30.05
   1   4  -6 1321.68   41.29
  -4  -1   0 1989.50   61.64
  -4   1   0 1934.51   59.63
  -7  -2  -2  881.83   29.58
   6  -1  -5  887.78   29.44
   8   0  -8  473.72   18.32
   7   0  -6 1353.83   44.62
  -5   0   0   -0.08    0.49
   6   2  -6   90.42    5.69
  -4  -2  -1   62.34    3.16
  -7   0  -1  720.26   23.90
  -4   2  -1   60.39    2.61
  -3  -1   0    0.37    0.38
  -3   1   0    0.47    0.32
  -8   1  -2  160.93    6.67
  -8  -2  -3 1098.47   36.75
  -3  -4  -5    6.90    1.00
  -5  -3  -3  446.60   15.73
  -2  -1   0   77.57    3.02
  -9  -1  -3   78.03    4.75
  -2  -4  -5   79.61    3.29
   7   1  -6 1005.37   34.59
  -2   1   0   84.43    3.04
   2   2  -2  836.93   26.36
   7  -1  -6  981.41   32.73
  -1  -2  -1    1.40    0.32
   5   0  -3  567.10   19.29
  -6  -1  -1    1.90    0.86
  -3  -2  -1  341.39   11.51
   2  -2  -2  839.42   25.98
  -4   0   0 5306.29  161.88
  -8   0  -2   23.17    2.13
  -6  -2  -2  203.83    8.35
   4   0  -2  154.90    6.13
 -10   0  -4    0.43    1.01
   8   0  -7  101.10    6.11
   2   1  -1   16.27    1.08
  -6   2  -2  189.32    7.00
  -9   0  -3  356.21   13.34
  -3   2  -1  349.09   11.23
  -2  -2  -1   77.68    3.11
   2  -1  -1   17.79    1.01
   4   3  -5 1035.20   33.96
   5   1  -3  643.02   21.82
   7   0  -5   98.35    5.55
   8   1  -7  197.95   10.04
   1   3  -3 1103.50   34.17
  -6  -3  -4   23.18    2.38
   5   2  -4  373.08   13.96
   6   1  -4   35.04    2.96
  -6   0  -1  262.76    9.67
  -7  -1  -2  592.98   20.38
  -7  -2  -3  485.63   17.53
   6  -1  -4   36.69    2.68
   4   2  -3  693.42   23.03
   4  -3  -5  908.42   28.72
   6   2  -5  726.54   25.65
  -7   1  -2  583.93   19.47
   5  -2  -4  365.45   12.71
   2   4  -6   13.75    1.36
  -3   0   0    0.38    0.36
   4   1  -2   20.64    1.70
  -7   2  -3  493.18   16.46
  -2   2  -1   79.88    2.81
  -9  -1  -4  759.82   26.32
   6  -2  -5  650.70   21.78
   7   1  -5  768.27   27.10
   9   0  -8    8.29    1.98
  -5  -1  -1  463.30   15.73
  -8  -1  -3   54.57    3.70
   4  -1  -2   22.76    1.63
  -8   1  -3   61.04    3.40
  -4   3  -3 1314.86   40.63
   7  -1  -5  766.78   26.06
   8   0  -6   43.83    3.75
   4  -2  -3  681.05   21.90
 -10   0  -5  872.58   29.50
  -5   1  -1  468.01   15.48
  -1   2  -1    1.83    0.17
   3   0  -1  487.90   15.84
  -3  -3  -3 1178.44   37.08
  -5   2  -2  131.63    5.05
  -8   0  -3 1370.74   43.99
   8   1  -6   56.89    4.61
  -2   0   0 2194.18   67.07
  -5  -3  -4  221.41    8.89
   3  -3  -4  307.69   10.11
   8  -1  -6   50.86    3.72
   3   2  -2 2941.54   90.47
   6   0  -3  393.96   14.36
   9   0  -7  380.67   15.67
  -5   0  -1  657.73   21.44
   7   0  -4    4.89    1.30
   5   3  -5   19.33    2.22
  -6  -1  -2  840.31   27.56
  -2  -3  -3  622.86   19.86
   5   0  -2  141.77    6.02
  -9  -1  -5   63.04    4.30
  -3  -4  -6 1254.41   39.75
  -4  -1  -1  148.68    5.80
   3   1  -1 2251.89   69.38
  -6   1  -2  857.83   27.57
  -4  -2  -2  121.14    5.10
   2   3  -3  614.76   19.72
  -7  -2  -4    5.24    1.41
   6   1  -3 1487.09   47.93
   7   1  -4  388.12   15.14
   8   0  -5  951.01   32.61
  -7  -1  -3  945.98   31.19
  -8  -1  -4  100.20    5.39
   4   3  -4   52.27    3.24
   7   2  -5   80.31    5.45
  -1   0   0    0.90    0.18
  -6   2  -3  346.83   11.86
   5   2  -3  427.90   15.41
  -7   1  -3  957.13   30.85
   6  -1  -3 1484.03   47.18
  -8   1  -4  105.90    4.96
   7  -1  -4  374.04   13.90
  -4   1  -1  154.10    5.69
   5   1  -2  576.00   19.58
  -9   0  -5    9.58    1.59
   8   1  -5  270.32   12.11
  -6   0  -2  251.14    9.35
   9   0  -6   95.02    6.06
   3  -1  -1 2192.60   67.33
   3  -2  -2 2761.58   84.45
  -4  -3  -4   52.97    3.06
   1   4  -5   66.12    2.72
   8  -1  -5  279.61   11.37
   0  -3  -3 3552.71  107.85
  -8   0  -4  183.53    7.79
   5  -1  -2  548.31   18.30
   4   0  -1  104.50    4.43
  -4   2  -2  128.75    4.80
  -2  -4  -6   14.91    1.29
   5  -2  -3  403.61   13.74
  -5  -2  -3  433.74   15.16
   4   2  -2  121.95    5.29
  -5  -1  -2  584.40   19.47
   7   0  -3  603.03   21.18
  -5  -3  -5   16.13    1.89
  -3  -2  -2 2971.65   91.24
   8   0  -4  175.80    8.38
  -7  -2  -5   83.67    4.94
  -3  -1  -1 2283.33   70.24
  -8  -1  -5  287.02   11.54
   5   3  -4  199.27    8.56
  -9   0  -6  105.73    5.55
   4   1  -1  140.08    5.68
   6   0  -2  235.03    9.30
   7   2  -4    5.11    1.62
   2   4  -5   75.02    3.31
   1   2  -1    1.83    0.34
   7   1  -3  906.01   30.83
   4  -3  -4   48.28    2.31
   9   0  -5    7.34    1.81
  -5   1  -2  590.68   19.26
  -6  -1  -3 1491.70   47.40
   6   2  -3  324.43   12.73
  -7  -1  -4  388.70   14.29
   8   1  -4  100.80    6.17
   1   0   0    0.06    0.12
   6   1  -2  807.31   27.10
  -5   2  -3  434.54   14.37
   7  -1  -3  904.83   29.98
  -3  -3  -4  334.51   11.62
  -1  -4  -6 1429.96   44.28
  -6   1  -3 1499.28   47.07
  -7   1  -4  386.44   13.56
  -8   0  -5  985.93   32.49
  -3   1  -1 2307.65   70.72
  -5   0  -2  143.86    5.80
   4  -1  -1  142.74    5.50
   2   2  -1   78.28    3.16
   4  -2  -2  123.44    4.78
   5   0  -1  624.43   20.73
   5   2  -2  125.64    5.79
   6  -1  -2  839.59   27.50
  -7   0  -4    6.14    1.20
  -4   3  -4   54.25    2.42
  -6   0  -3  394.84   13.83
   4   3  -3 1300.97   41.46
  -9   0  -7  386.68   14.62
  -8  -1  -6   57.58    3.99
   2   0   0 2116.89   64.80
  -4  -2  -3  685.31   22.46
   6  -2  -3  339.03   12.04
  -7  -2  -6 1101.50   36.79
   8   0  -3 1344.71   44.24
  -4  -3  -5 1032.12   33.40
   9   0  -4   92.94    5.79
  -4  -1  -2   22.92    1.67
  -8   1  -6   52.40    3.24
  -5  -3  -6  601.72   20.97
  -2  -2  -2  854.63   26.81
   7   0  -2 1169.28   38.25
  -6  -2  -5  748.65   25.42
  -3   0  -1  499.00   16.08
   7   2  -3  451.97   17.28
   8   1  -3   49.93    4.03
  -5  -2  -4  390.08   13.95
  -7  -1  -5  797.44   26.91
  -3   2  -2 3116.90   95.12
   9   1  -4  716.97   26.48
  10   0  -5  806.73   29.12
  -8   0  -6   38.80    2.97
  -2   3  -3  637.73   19.73
   0  -4  -6  120.28    4.19
   7   1  -2  571.96   20.42
  -9   0  -8    4.56    1.37
  -6  -1  -4   36.87    2.67
   3   0   0    0.29    0.35
   5   3  -3  426.86   15.43
   5  -1  -1  457.12   15.43
  -7   1  -5  805.07   26.39
   6   2  -2  180.90    8.01
  -2  -3  -4    3.51    0.70
  -8  -1  -7  216.73    9.58
  -2  -4  -7   47.85    2.69
   2   1   0   85.31    3.29
   6   0  -1  263.93   10.08
  -4   1  -2   23.20    1.53
   5  -2  -2  127.99    5.17
   7  -1  -2  581.45   19.99
  -7   0  -5  108.66    5.27
   1   1   0    0.50    0.21
   4   2  -1   58.41    3.12
  -6   1  -4   35.95    2.32
   6   1  -1    1.96    0.89
  -6   2  -5  753.73   24.36
   3   1   0    1.31    0.45
  -5   1  -3  664.18   21.55
  -9   0  -9  721.67   25.19
   4   0   0 5304.34  162.02
   8   0  -2   23.83    2.50
  -6   0  -4    4.70    1.02
  10   0  -4    0.73    1.22
   9   1  -3   76.73    5.45
  -5   2  -4  383.72   12.89
  -7  -1  -6 1073.11   35.44
  -6  -2  -6   98.45    5.32
   2   3  -2  132.48    4.87
   2  -3  -3  566.18   17.44
  -5   0  -3  593.87   19.63
   8   1  -2  143.83    7.38
  -8  -1  -8 1231.05   41.00
   3   3  -2   32.54    1.99
  -4  -3  -6    5.90    1.25
   6  -1  -1    5.63    1.00
   7   2  -2  851.27   29.30
   4   1   0 1803.42   56.15
   5   2  -1  494.22   17.10
  -5  -2  -5  128.83    5.92
   7   0  -1  709.41   24.11
  -7   1  -6 1073.52   34.63
   6  -2  -2  178.58    6.98
  -4  -2  -4  180.31    7.13
  -6  -1  -5  929.37   30.58
   1   3  -2  116.97    4.03
   8  -1  -2  160.95    7.25
   5   0   0    0.46    0.58
  -2   1  -1   17.52    0.97
   7   1  -1  275.37   11.07
  -3  -1  -2   45.78    2.31
   4   3  -2   25.26    1.98
  -3   3  -4  339.08   11.01
  -7   0  -6 1440.27   46.15
  -8   0  -8  481.96   17.49
  -4   3  -5 1086.58   33.93
   3   4  -4  284.98    9.98
  10   0  -3  555.16   20.98
  -5  -1  -4  336.45   12.08
  -1  -4  -7   23.47    1.62
   4  -3  -3 1178.92   36.59
   2   4  -4  161.20    5.74
  -7  -1  -7    3.55    1.26
   3  -1   0    1.16    0.40
  -1  -2  -2 1107.26   34.12
  -4  -1  -3 2277.12   70.50
  -6  -2  -7  441.78   16.41
   6   2  -1  165.98    7.40
  -6   1  -5  923.46   29.77
  -6   2  -6   91.32    4.13
   5   3  -2  335.08   12.41
   9   1  -2  309.68   13.28
   2  -1   0   82.97    3.03
   7  -1  -1  277.54   10.53
   4  -1   0 1811.25   56.05
  -6   0  -5  958.77   31.14
   6   0   0 2821.58   87.59
   3  -2  -1  333.01   10.80
   8   0  -1   22.84    2.39
  -1  -3  -4   55.20    2.42
  -2   0  -1  145.96    5.05
  -8   0  -9  283.17   11.46
   7  -2  -2  851.09   27.76
  -7   1  -7    1.98    0.86
   8   1  -1   61.10    4.26
   6   1   0  489.23   17.11
  -7   0  -7  161.63    7.16
  -4  -3  -7   86.40    4.66
  -5   1  -4  330.38   11.46
   5  -1   0    0.14    0.42
   7   2  -1  543.45   19.67
   6   3  -2  457.60   16.77
  -5   2  -5  125.31    5.03
  -7  -1  -8  133.24    6.71
   2  -2  -1   80.99    2.84
  -3   1  -2   43.38    2.05
  -5   0  -4  525.29   17.60
  -4   1  -3 2272.31   69.99
  -3  -3  -6   88.24    4.27
  -6  -2  -8  852.40   29.20
   5  -2  -1  492.02   16.21
  -2   2  -2  877.73   27.09
  10   0  -2   22.06    2.72
  -2  -3  -5 1460.86   45.63
  -8   0 -10  304.96   12.27
   7   0   0    0.68    0.77
  -1  -1  -1 1608.70   49.15
   8  -1  -1   57.61    3.61
  -4  -2  -5  409.47   14.29
   4   2   0 3502.56  107.67
   7   1   0    1.85    0.96
   9   0  -1  775.34   26.94
  -3   0  -2 4736.25  144.39
  -4   0  -3  975.86   30.91
  -4   2  -4  202.77    7.19
   6  -1   0  488.69   16.60
  -6   1  -6  125.29    5.44
  -7   1  -8  131.02    5.93
   9   1  -1  149.40    7.81
  -5  -1  -5   50.17    3.05
  -2  -2  -3   63.70    2.81
  -7   0  -8   16.65    1.99
   5   2   0    0.16    0.67
  -3  -2  -4  442.44   14.84
  -6   0  -6  114.96    5.35
  -7  -1  -9  342.12   13.59
   6  -2  -1  178.47    6.88
  -3   2  -3   25.18    1.41
  -6  -1  -7    7.43    1.42
   8   0   0  184.92    8.13
  -5  -2  -7  107.15    5.46
   4   0   1  104.01    4.32
   7  -1   0    2.65    0.87
   8   1   0 2327.28   73.94
   9  -1  -1  166.55    7.54
   0  -4  -7    0.30    0.50
   5   0   1  646.43   21.24
   2   2   0 1525.42   46.98
  -4  -1  -4   90.98    4.13
  -7   1  -9  342.46   12.66
   4   1   1  141.51    5.61
  10   0  -1   45.46    3.79
   3   0   1  492.77   15.90
   5   3  -1  271.60   10.30
   7  -2  -1  530.36   17.90
  -5   1  -5   46.70    2.62
  -5   2  -6 1172.20   36.96
   6   0   1  251.19    9.50
   7   2   0    0.27    0.93
   3   3  -1 1180.38   36.95
  -5   0  -5  173.97    6.92
  -6   1  -7    9.26    1.26
   3   1   1 2246.63   69.13
  -3  -1  -3 2226.27   68.62
  -3  -3  -7  148.47    6.40
   6   1   1    1.93    0.84
  -3   3  -5 1128.24   35.04
  -6   0  -7  564.94   19.41
   9   0   0    0.03    0.96
  -6  -1  -8  436.40   16.01
   8  -1   0 2275.83   71.47
   9   1   0   -0.37    1.18
  -5  -1  -6  979.41   31.88
  -4  -2  -6   20.98    1.88
  -5  -2  -8  548.47   19.49
  -7   0 -10   50.40    3.63
   7   0   1  692.75   23.35
   3   4  -3   18.38    1.36
   7   1   1  274.48   10.82
   1  -1   0    0.12    0.12
  -4   1  -4   97.76    4.08
  -2  -3  -6   32.27    2.10
   5  -1   1  456.92   15.26
  -4   0  -4  259.45    9.22
  -4   2  -5  400.10   13.28
  -6   1  -8  433.50   15.17
  -7   0 -11  775.35   26.73
   8   0   1   23.22    2.28
   9  -1   0    1.48    0.92
  10   0   0  813.35   28.34
  -1   3  -3 1085.34   33.16
  -6  -1  -9  119.16    6.13
   2   0   1  134.34    4.70
  -6   0  -8 1078.15   35.15
   4  -1   1  144.49    5.44
   6  -1   1    3.05    0.81
   8   1   1   51.94    3.73
   5  -3  -2  322.95   10.77
  -5   2  -7  107.93    4.61
  -3  -2  -5   32.01    2.09
  -5   1  -6  970.72   31.07
   2   3  -1   10.65    0.84
  -1  -3  -5  107.63    4.23
  -5  -2  -9  461.58   17.07
   2   1   1   17.81    1.08
  -4  -1  -5 1641.21   51.44
  -5   0  -6 1492.00   47.13
  -3  -3  -8   89.16    4.66
  -7   0 -12   15.14    2.14
   5   2   1  490.12   16.78
   5  -2   0    0.47    0.51
   6   2   1  178.62    7.59
   7  -1   1  298.37   10.98
   6  -2   0 2231.96   69.12
   4  -3  -2   23.28    1.28
  -5  -1  -7  273.49   10.49
  -4  -2  -7   29.10    2.39
  -6  -1 -10  842.62   28.87
   4   2   1   57.37    2.96
  -3   1  -3 2297.90   70.51
   7   2   1  539.96   19.28
   9   1   1  153.65    7.69
   7  -2   0   -0.04    0.51
  -3   0  -3   29.17    1.68
  -6   0  -9    0.84    0.89
   8  -1   1   58.34    3.51
   0  -4  -8 1722.41   53.64
   3  -1   1 2343.04   71.77
   5   3   0   -0.05    0.73
   6   3   0  363.27   13.54
  -2  -2  -4  331.48   11.14
  -3   2  -4  465.31   14.98
   6   0   2  237.33    9.02
  -6  -1 -11  221.00    9.86
   5   0   2  141.92    5.76
   6   1   2  826.39   27.23
   5   1   2  573.26   19.14
   7   0   2 1152.04   37.22
  10   0   1   46.29    3.65
  -3   3  -6   87.15    3.50
   7   1   2  557.70   19.46
  -5   1  -7  277.17   10.08
  -5  -1  -8   42.05    3.01
  -6   0 -10   34.90    2.85
  -6   1 -10  826.97   27.40
   9  -1   1  165.72    7.30
  -3  -1  -4  664.29   21.40
  -5   0  -7  130.40    5.73
   1  -4  -7   21.67    1.30
   1   2   0    0.58    0.23
  -4   1  -5 1678.23   52.16
  -4   2  -6   20.48    1.48
  -4  -2  -8 1976.83   62.47
   4   0   2  154.79    5.88
   8   0   2   21.85    2.18
   4   4  -2   85.89    3.88
  -1  -2  -3  249.56    8.25
  -4   0  -5  561.62   18.52
   4   1   2   22.11    1.62
   8   1   2  152.58    7.22
  -2   0  -2 1277.16   39.36
  -4  -1  -6    4.02    0.94
  -3  -2  -6 2485.53   77.04
   0  -2  -2  276.60    8.70
  -6   0 -11   72.43    4.40
   3  -2   0    1.53    0.35
   9   1   2  322.00   13.03
  -6   0 -12  277.32   11.30
   6  -1   2  827.72   26.75
   7  -1   2  564.41   19.04
   3  -3  -2   31.78    1.31
  -5   0  -8  711.21   23.72
  -5   1  -8   45.75    2.77
  -2   2  -3   66.12    2.56
  -4  -2  -9  263.36   10.55
   6   2   2  178.28    7.52
   7   2   2  857.25   28.88
  -1   1  -1 1655.83   50.40
   3   3   0    0.52    0.49
   8  -1   2  158.10    6.77
  10   0   2   24.12    2.56
  -6   0 -13  549.28   19.93
  -1   0  -1    2.56    0.27
  -2  -1  -3  967.89   30.19
  -1  -3  -6  185.41    6.82
   5   2   2  126.97    5.53
   7  -2   1  533.37   17.80
  -2  -3  -8   47.64    2.96
  -5  -1 -10   26.14    2.55
   3   1   2   40.24    2.07
   6  -2   1  171.51    6.51
  -4   2  -7   34.81    2.07
   9  -1   2  345.10   12.84
   6   3   1    2.76    1.06
  -4  -1  -7  118.13    5.32
  -4   0  -6   24.56    1.84
   3   4  -2 1393.56   43.18
  -2   3  -5 1453.22   44.74
  -3  -2  -7  243.53    9.19
  -5   0  -9  589.04   20.16
  -5   1  -9 1066.11   34.32
  -4  -2 -10  164.68    7.64
  -3   1  -4  666.83   21.20
   7   0   3  597.59   20.32
   7   1   3  915.15   30.29
   5  -2   1  478.96   15.65
   5  -3  -1  273.37    9.15
  -2  -2  -5  167.38    6.26
  -5  -1 -11 1302.54   42.76
   6   0   3  387.42   13.59
   6   1   3 1525.51   48.39
   5   3   1  270.69   10.06
  -3  -1  -5 2060.11   63.79
  -3   2  -5   35.06    1.86
   8   0   3 1310.73   42.33
   8   1   3   51.69    3.62
   4  -1   2   22.97    1.48
   4   2   2  127.87    5.21
   2  -1   1   15.94    0.89
  -5  -1 -12   93.26    5.50
   9   0   3  349.13   13.34
   9   1   3   69.85    4.59
   2   2   1   79.44    3.07
   5   0   3  557.23   18.46
   5   1   3  639.91   21.14
  -2  -3  -9  233.90    9.28
  -5   0 -10   64.83    3.86
   0   1   0    0.53    0.07
  -4  -1  -8  808.64   26.70
  -4   2  -8 2020.10   62.67
   1  -4  -8  225.87    7.97
  10   0   3  568.42   20.42
   0  -3  -5 1749.79   53.83
  -3  -2  -8   21.65    1.97
  -5   0 -11  424.24   15.46
  -5   1 -11 1254.39   40.32
  -4   0  -7   29.35    2.10
  -4   1  -7  120.94    5.04
   7   2   3  443.67   16.20
   7  -1   3  921.66   29.84
   4  -2   1   58.65    2.54
  -1  -1  -2  309.02    9.86
   1   1   1 1562.12   47.68
   6   2   3  336.29   12.43
   4   4  -1   15.17    1.33
  -5   0 -12  489.13   17.65
  -5   1 -12   94.68    4.83
   6  -1   3 1437.15   45.18
   1   0   1    2.58    0.27
   4   0   3 1003.23   31.66
   4   1   3 2192.26   67.80
  -1   2  -2 1096.57   33.52
  -4  -1  -9  653.99   22.20
  -5   0 -13    3.96    1.33
   7  -2   2  844.23   27.18
  -5   0 -14 1022.54   34.42
  -3  -1  -6  115.46    4.87
   6   3   2  484.87   17.12
   4  -3  -1   62.33    2.44
  -3   2  -6 2442.01   75.04
  -3  -2  -9  165.22    7.16
  -2  -2  -6   19.64    1.55
   8   0   4  171.06    7.42
   8   1   4  102.59    5.46
   3   2   2 2995.02   91.76
  -3   0  -5   64.40    3.00
  -4   0  -8 2627.81   81.53
   7   0   4    6.83    1.21
   9   1   4  722.02   25.26
   5   2   3  420.86   14.60
   6  -2   2  185.90    6.91
  -1  -2  -4  693.24   21.84
  -3   1  -5 2194.76   67.57
  -4   1  -8  821.80   26.57
   9   0   4   94.36    5.11
   5  -1   3  637.90   20.68
   3  -1   2   42.62    1.97
  -2   3  -6   32.04    1.65
  -2   0  -3   86.70    3.33
  -2  -1  -4    3.02    0.55
   6   1   4   35.44    2.54
   2   1   2  289.75    9.49
   2   3   0   58.45    2.33
  -2   1  -3  981.88   30.41
  10   0   4    1.32    1.09
  -3  -2 -10  121.59    5.97
   2   0   2 1234.41   38.03
   1   3  -1  862.19   26.35
   2  -4  -7   40.48    1.89
  -4  -1 -11  818.22   27.70
   5   3   2  332.37   11.92
  -2   2  -4  342.51   11.07
  -4   0  -9  366.06   13.10
  -4   1  -9  636.94   21.09
  -4  -1 -12  460.33   17.04
  -3  -2 -11  122.56    6.23
   5  -2   2  126.26    4.85
  -3  -1  -7  199.36    7.63
   3   3   1 1218.13   37.89
   5   1   4  309.55   11.07
   7   2   4   11.35    1.78
   8  -1   4  105.96    5.01
   5   0   4  508.97   16.98
  -3   2  -7  246.02    8.60
  -2  -2  -7  102.40    4.52
   7  -1   4  374.97   13.17
   4   2   3  676.70   21.95
  -4   0 -10  180.40    7.50
  -4   1 -10   44.70    2.79
   3   1   3 2172.94   66.85
  -1  -3  -9 1214.90   38.94
   3   0   3   28.64    1.62
   5  -3   0    2.68    0.51
  -3   0  -6 3438.34  105.47
   0  -3  -6    0.62    0.49
   6   2   4    4.90    1.16
   4  -1   3 2158.79   66.44
  -3   1  -6  109.14    4.40
  -4   0 -11  299.63   11.39
  -4   1 -11  814.92   26.79
   8   1   5  267.41   10.79
   2  -2   0 1579.17   48.09
   8   0   5  977.79   32.15
   9   0   5    8.58    1.47
   6  -1   4   34.44    2.19
  -2   3  -7  765.12   24.12
  -3  -1  -8  164.36    6.69
  -4   1 -12  454.59   15.97
   7   1   5  763.65   25.65
  10   0   5  827.66   28.22
   4   3   2   24.70    1.74
  -4   0 -13  137.34    6.62
  -4   0 -14   10.85    1.78
   7   0   5  104.48    5.00
   3  -2   1  331.66   10.62
   3   4  -1  158.25    5.51
  -4   1 -13  422.06   15.13
  -3   2  -8   13.63    1.23
  -2  -2  -8 1717.85   53.91
  -2  -1  -5 2616.81   80.34
   5   2   4  367.84   12.96
   4   4   0 1769.44   54.87
   6   1   5  893.13   29.19
   6  -2   3  328.01   11.21
  -1  -2  -5  240.12    8.24
   2  -4  -8  956.76   30.14
  -3  -1  -9  883.72   28.87
  -3   0  -7  350.11   12.07
   6   0   5  974.45   31.40
  -3   2  -9  173.20    6.56
   4  -2   2  123.51    4.53
   5  -1   4  320.18   11.00
   8  -1   5  295.53   10.93
  -3  -1 -10   17.55    1.89
  -2   0  -4  518.05   16.55
   5   3   3  440.43   15.18
   7   2   5   81.64    4.69
   0  -3  -7   16.21    1.35
  -2   1  -4    3.40    0.52
  -3   2 -10  129.95    5.32
   7  -1   5  799.22   26.05
  -3   0  -8   19.25    1.63
  -3  -1 -12  150.04    7.05
  -2  -2 -10 1375.32   44.13
   0  -2  -3    0.19    0.25
   2   2   2  822.93   25.62
  -3  -1 -13   11.34    1.89
   3   2   3   25.91    1.60
   9   0   6  106.21    5.46
  -3   1  -8  167.49    6.43
   5   1   5   46.79    2.75
   8   1   6   53.85    3.67
  -2  -2 -11    5.57    1.39
   5   0   5  158.33    6.24
   6   2   5  713.02   23.93
  -2  -1  -6   54.35    2.69
  -1   3  -5  108.30    3.87
   5  -2   3  429.84   14.08
   7   1   6 1053.62   34.48
   4   2   4  189.60    7.12
   7   0   6 1377.45   43.94
  -3   1  -9  886.85   28.47
   0  -3  -8    0.63    0.67
   6  -1   5  891.02   28.58
  -1  -2  -6 2883.51   88.50
   0  -1  -1  109.46    3.48
   3  -1   3 2105.75   64.56
  -3   0 -15   41.07    3.38
  -3   0 -10  156.07    6.54
  -3   1 -10   19.77    1.71
  -3   0 -14 1657.68   53.34
  -3   0 -11  156.96    6.74
  -2   2  -6   22.56    1.39
  -1   0  -2 1673.65   51.09
  -3   0 -12   12.80    1.67
  -3   0 -13   49.27    3.40
   4  -3   0  970.48   29.93
  -3   1 -11 1063.06   34.15
  -3   1 -13   11.18    1.53
   3   3   2   33.88    1.80
   4  -1   4   92.98    3.79
  -3   1 -12  154.46    6.55
   3   1   4  645.28   20.62
  -2  -1  -7 1266.48   39.81
   1  -3  -5  105.23    3.85
   4   3   3 1315.42   41.26
   5   2   5  119.99    5.29
   5  -3   1  280.73    9.26
   6   0   6  109.59    4.95
   8  -1   6   62.05    3.47
   1   2   1    2.14    0.30
   2   1   3  959.42   29.80
   6  -2   4    6.54    0.87
  -2   1  -5 2570.00   78.71
  -1   2  -3  266.21    8.50
   3   0   4  626.27   19.96
  -1   1  -2  298.63    9.41
   0  -3 -10    0.52    0.82
   4   1   5 1617.52   50.43
   9   0   7  388.93   14.44
  -1  -2  -7   66.69    3.20
   2   0   3   86.43    3.26
   8   1   7  216.84    9.23
   4   0   5  535.14   17.50
   5  -1   5   46.46    2.48
   5   3   4  214.97    8.28
   8   0   7  121.25    5.78
  -2   2  -7  103.94    4.10
  -2  -1  -8   63.30    3.25
   4   4   1   16.45    1.28
  -1   3  -6  191.15    6.51
   2   3   1   10.37    0.74
   3  -4  -7   96.55    3.68
   6   2   6   88.31    4.62
   7   1   7    2.15    1.05
   5   1   6  958.15   30.84
  -2  -1  -9  333.33   11.91
  -1  -2  -8  402.86   13.81
   7   0   7  160.54    6.83
  -2   0  -6   21.31    1.46
  -2  -1 -13 1531.68   49.59
  -2   2  -8 1700.06   52.67
  -2  -1 -10  193.11    7.79
  -2  -1 -11  528.76   18.39
  -2  -1 -12    6.24    1.35
   4  -2   3  672.16   21.20
  -2   1  -6   55.52    2.56
   3  -3  -1 1104.06   33.65
   6  -1   6  122.14    5.13
  -1  -2  -9   49.79    2.97
   3   4   0    0.34    0.39
  -2   2  -9    8.74    1.01
  -1  -2 -10  107.03    5.10
  -1  -2 -12  343.44   13.24
   5  -2   4  378.62   12.54
  -1   3  -7  255.17    8.57
  -1  -2 -11   81.37    4.49
   1  -3  -6  194.70    6.80
   3   2   4  435.06   14.28
   3  -2   2 2916.45   88.87
   4   2   5  411.17   13.94
  -2   2 -10 1439.41   45.06
  -2   0 -15   36.69    3.16
   0  -2  -4   69.75    2.71
   6   1   7    9.99    1.40
  -2   2 -11    6.37    0.96
   1   1   2  297.97    9.45
   9   0   8    4.80    1.32
  -2   0  -7  150.91    5.77
   6   0   7  566.65   19.07
   0   3  -3 3455.87  104.94
  -2   0 -14    9.38    1.64
  -2   1  -7 1283.61   40.03
   5   2   6 1149.61   36.80
  -2   1 -14    0.77    0.91
   2  -3  -3  580.84   17.83
   6  -2   5  717.69   23.04
   8   0   8  470.94   16.73
   7  -1   7    2.32    0.82
  -2   0  -8 2229.60   68.99
  -2   1 -13 1492.43   47.49
   4  -1   5 1622.09   50.23
   4   3   4   53.45    2.78
  -2   0 -12  717.14   24.06
   1   0   2 1584.97   48.37
   2   2   3   61.77    2.54
  -2   1  -8   69.18    3.21
  -2   0  -9   12.91    1.35
   5   3   5   19.03    1.81
  -2   0 -10 1811.43   56.75
  -2   0 -11    7.86    1.29
  -2   1 -12    6.16    1.13
   1  -3  -7  238.40    8.37
   3  -1   4  647.57   20.46
   4   1   6    4.87    0.85
   7   1   8  130.00    6.18
   3   1   5 2041.05   62.94
   5  -1   6  964.09   30.58
   6   2   7  438.50   15.68
  -2   1  -9  331.57   11.47
  -2   1 -11  527.39   17.77
  -1   2  -4  754.21   23.40
  -2   1 -10  187.03    7.19
  -1  -1  -5  161.52    5.74
   3   3   3 1181.68   36.78
   4   0   6   24.50    1.69
   5  -3   2  353.49   11.47
   5   1   7  271.08    9.99
  -1   0  -3  453.62   14.26
   1  -1   1 1656.96   50.38
   3   0   5   60.29    2.72
   1  -3  -8    9.48    1.14
   5   0   7  131.97    5.47
   4   4   2   91.06    3.75
   6  -1   7    7.87    1.10
   0  -2  -5    0.67    0.39
   1  -3  -9 1259.85   39.99
   2   1   4    3.56    0.54
   6   1   8  413.49   14.73
   4  -3   1   60.22    2.30
  -1   1  -3 2349.45   71.60
  -1  -1  -6  410.69   13.49
  -1  -1 -13    6.69    1.61
   6   0   8 1040.58   33.50
   8   0   9  269.63   10.54
   4   2   6   22.16    1.74
   5  -2   5  126.81    4.85
  -1   0 -15   55.82    3.91
   2  -1   3  931.59   28.78
   4  -2   4  185.98    6.47
   7  -1   8  141.37    5.94
  -1  -1 -12   15.07    1.85
   5   2   7  105.94    4.94
  -1   2  -5  248.62    8.21
   6  -2   6   93.57    3.98
  -1  -1  -7  399.06   13.32
  -1  -1 -11 2053.61   64.52
   0  -2  -6  245.78    8.44
   0  -2 -12 1034.80   34.28
   3   2   5   32.70    1.89
   7   1   9  321.35   12.29
  -1  -1 -10    0.67    0.78
  -1   0 -14 2104.64   66.72
   7   0   9  660.86   22.29
  -1  -1  -9 1905.52   59.43
   2  -2   1   76.40    2.60
   0  -2 -11    0.41    0.98
  -1   1 -14  204.88    8.37
   0  -2  -7    0.12    0.47
   4   3   5 1042.20   33.08
   0   3  -4    0.06    0.25
   2   3   2  132.56    4.57
   4   1   7  116.00    4.90
   4  -1   6    3.63    0.68
   5  -1   7  275.44    9.70
  -1   0  -4  996.11   30.83
  -1   2  -6 2958.23   90.38
  -1   2 -11   77.74    3.65
  -1   0 -13   17.55    1.92
   0  -2  -8 3251.52   99.98
   0  -2  -9    0.29    0.71
   3   4   1  151.13    5.16
   4   0   7   29.15    1.89
   4  -4  -6   11.66    0.86
  -1   1 -13    9.79    1.39
   3   1   6  107.00    4.33
   5   0   8  705.57   23.07
  -1   2  -7   70.34    2.97
  -1   2  -9   46.93    2.42
  -1   0 -12  396.26   14.18
   3  -1   5 2096.57   64.39
   6   1   9  118.10    5.58
   8   0  10  305.37   11.70
  -1   1  -4  153.99    5.25
  -1   2  -8  404.96   13.34
   6   0   9    0.90    0.78
  -1   1 -12   17.85    1.72
   2  -3  -4    2.50    0.40
   2   2   4  322.52   10.57
  -1   0 -11   99.73    4.70
   0  -1 -14    0.67    1.03
   1   2   2 1101.23   33.74
   7  -1   9  344.78   12.27
  -1   0  -5  379.26   12.29
   5   2   8  525.50   18.04
  -1   1 -11 2065.32   64.34
   0   3  -5 1818.09   55.65
   4   2   7   27.59    2.00
   5  -2   6 1163.61   36.38
   7   0  10   48.59    3.17
  -1   1  -5  157.98    5.50
  -1   0  -6 3969.97  121.18
  -1   0  -9   63.91    3.20
  -1   1 -10    1.30    0.67
   0  -1 -13  227.88    9.54
   0   0 -15    0.97    1.15
   1   1   3 2229.00   68.00
   0  -1  -2    0.99    0.20
   2   1   5 2424.20   74.30
   4  -2   5  411.91   13.38
  -1   0  -7  110.63    4.39
   0   3  -6    0.30    0.34
  -1   1  -9 1986.70   61.56
   3   2   6 2430.63   74.88
   5  -1   8   39.59    2.33
  -1   1  -6  418.87   13.57
   0   3  -7   14.76    1.04
   5   1   9 1046.46   33.77
  -1   1  -8   23.50    1.58
   2  -3  -5 1469.82   45.22
   4   1   8  783.28   25.39
   4   3   6    4.62    0.94
  -1   1  -7  418.69   13.71
   0  -1 -12    1.52    1.00
   2   0   5  240.21    8.10
   2  -3  -9  247.29    9.19
   4  -1   7  115.75    4.62
   6  -1   9  124.48    5.28
   0   2  -1    0.26    0.11
   0   0 -14  104.74    5.46
   4  -3   2   24.62    1.20
   5   0   9  570.72   19.06
   1  -2 -12  328.67   12.67
   4   0   8 2637.61   81.37
   6   1  10  812.47   27.10
   1   0   3  437.31   13.72
   2  -3  -8   50.93    2.72
   0   1 -14    0.28    0.82
   2  -1   4    3.61    0.49
   2  -3  -6   31.61    1.70
   6   0  10   38.18    2.63
   0  -1 -11 1152.36   37.16
   3   1   7  188.97    6.97
   0   0 -13    0.28    0.80
   1  -2 -11   83.16    4.46
   3   0   7  327.03   11.08
   5   2   9  457.37   16.10
   7   0  11  792.23   26.45
   0   1 -13  229.82    8.98
   3   3   5 1142.61   35.75
   4   2   8 1919.20   59.97
   0  -1 -10    0.09    0.74
   3  -2   4  454.85   14.46
   2   3   3  666.72   20.83
   1  -2 -10   99.37    4.77
   3   4   2 1452.54   44.67
   0   2 -11    0.16    0.52
   2   2   5  161.87    5.78
   0   0 -12 1317.59   42.20
   0  -1  -9  760.33   24.68
   1   3   0    0.18    0.12
   5   1  10   26.13    2.20
   0  -1  -3 7820.02  237.16
   0   1 -12    0.04    0.71
   4  -2   6   24.96    1.50
   6  -1  10  851.36   27.57
   1   0 -15   57.35    3.95
   4   1   9  655.38   21.62
   1  -2  -9   50.35    2.89
   3   2   7  243.08    8.70
   4   3   7   89.53    4.19
   5   0  10   64.46    3.45
   0   2 -10   32.67    2.02
   2   1   6   53.38    2.48
   4  -1   8  806.56   25.72
   6   0  11   68.41    3.80
   0   0 -11    0.17    0.70
   1  -1 -13    7.84    1.53
   4   0   9  347.94   12.08
   1  -1   2  295.94    9.28
   2  -2   2  842.14   25.86
   0  -1  -7   27.25    1.71
   1  -2  -8  401.04   13.60
   0   1 -11 1114.82   35.54
   2   0   6   22.39    1.39
   0  -1  -4    0.12    0.28
   3   1   8  162.64    6.26
   0  -1  -6    0.64    0.44
   0   2  -9    0.35    0.49
   0  -1  -5 3136.63   95.74
   1   1   4  143.42    4.94
   1   2   3  247.57    7.98
   1  -2  -3  238.99    7.64
   1   0 -14 2043.79   64.88
   3  -3   0    0.45    0.16
   1  -2  -7   68.82    3.13
   3   0   8   19.91    1.49
   4  -3   3 1308.44   40.22
   1   1 -14  212.42    8.64
   2  -1   5 2463.44   75.32
   3  -1   7  199.27    7.06
   4   2   9  257.30    9.64
   5  -2   8  543.49   17.68
   1  -1 -12   16.75    1.95
   0   2  -8 3244.43   99.33
   1  -2  -6 2813.47   86.17
   0   1 -10    0.71    0.63
   3   3   6   84.73    3.67
   1  -2  -4  707.95   22.02
   1   0   4  986.63   30.47
   1  -2  -5  230.66    7.75
   5   1  11 1239.62   39.91
   5  -1  10   28.28    1.97
   3  -2   5   32.92    1.63
   0   0  -9    1.16    0.70
   5   0  11  423.60   14.77
   2   2   6   20.63    1.39
   3  -3  -9  581.52   19.49
   4   1  10   40.03    2.60
   4  -2   7   29.32    1.68
   6   0  12  263.42   10.12
   0   2  -7    0.83    0.43
   1  -1 -11 2082.07   65.36
   1   1 -13   10.50    1.43
   2   3   4    1.91    0.47
   3   2   8   14.90    1.44
   4  -1   9  643.38   20.85
   0   1  -9  770.55   24.71
   2  -2 -11    9.42    1.47
   3   4   3   22.29    1.23
   4   0  10  180.25    7.02
   0   2  -2  273.91    8.55
   2   1   7 1241.54   38.73
   2   0 -15   31.03    2.86
   0   2  -6  256.75    8.56
   0   0  -8 4190.65  128.21
   3   1   9  880.41   28.24
   3  -3  -8   92.75    4.18
   1   0 -12  393.62   14.12
   2   0   7  145.96    5.41
   0   1  -8    0.01    0.44
   4   2  10  155.91    6.63
   1  -1 -10    0.39    0.76
   1   2 -11   78.87    3.72
   3   0   9  210.46    7.72
   0   2  -3    0.22    0.21
   0   2  -4   64.73    2.45
   1   1 -12   16.88    1.68
   2  -2 -10 1410.41   44.93
   0   0  -7    0.47    0.46
   3  -1   8  162.62    6.02
   4  -3   4   52.06    2.16
   5  -1  11 1300.52   41.11
   2  -1   6   55.05    2.41
   3   3   7  142.19    5.60
   1   1   5  160.42    5.58
   1   3  -7  258.15    8.68
   2   0 -14    5.85    1.46
   5   0  12  461.51   16.04
   2  -2   3   65.01    2.40
   3  -3  -7  144.89    5.59
   4   1  11  791.20   26.06
   0   1  -7   25.29    1.54
   1   2   4  705.58   21.97
   3  -2   6 2506.99   76.76
   1  -1   3 2246.24   68.45
   1   0 -11   97.76    4.66
   4   0  11  299.63   10.82
   0   0  -6  380.42   12.44
   1  -1  -9 1897.53   59.19
   2   2   7  104.05    4.22
   3   2   9  155.73    6.28
   1   2 -10  105.99    4.49
   1   0   5  414.28   13.26
   1   1 -11 2053.31   64.05
   1   3  -6  199.08    6.77
   2  -1 -12    6.04    1.37
   2   1   8   65.82    3.08
   2   3   5 1455.07   44.94
   0   1  -6   -0.10    0.40
   3   4   4  308.84   10.14
   3  -3  -6   83.36    3.47
   0   0  -5    0.63    0.35
   2   0 -13   95.04    5.00
   2   0   8 2140.50   66.01
   3   0  10  160.94    6.31
   1   0 -10  126.21    5.42
   2   1 -13 1473.39   46.99
   1  -1  -8   24.34    1.75
   3  -1   9  898.56   28.49
   5  -1  12   93.65    4.35
   1   3  -5  107.51    3.87
   1   2  -9   46.55    2.45
   5   0  13    5.17    1.16
   2  -2  -8 1692.45   52.86
   3   3   8   93.97    4.23
   3  -3   1 1195.58   36.44
   3  -2 -11  129.93    6.17
   0   1  -5 3081.98   94.05
   1   1 -10    1.70    0.71
   4   1  12  436.32   15.45
   0   0  -4   66.39    2.56
   2  -1   7 1247.04   38.74
   3  -3  -5 1074.21   33.39
   4  -1  11  827.35   26.66
   4  -2   9  260.21    9.04
   1   1   6  397.61   12.93
   3  -2   7  236.73    8.09
   4   0  12  930.66   30.19
   0   1   1  108.25    3.41
   3   2  10  124.60    5.48
   3  -1 -13    9.45    1.74
   2   2   8 1707.41   53.08
   1   2   5  230.53    7.72
   2   0 -12  678.51   22.92
   3   0 -14 1596.69   51.47
   1   3  -4   52.27    2.07
   1   0   6 3904.06  119.05
   1  -1   4  149.93    5.09
   2   1   9  337.28   11.63
   3   1 -14   73.74    4.19
   0   0  -3    1.35    0.25
   1  -1  -7  404.03   13.46
   1   0  -9   65.70    3.30
   2   1 -12    5.86    1.15
   3   1  11 1070.99   34.40
   1   2  -8  408.37   13.53
   2   3   6   31.54    1.77
   2  -2  -7   98.73    4.19
   2   2 -11    7.29    1.07
   2   0   9   12.94    1.22
   3   0  11  161.01    6.45
   3   4   5    6.96    0.81
   3  -3  -4  316.24   10.23
   1   1  -9 1893.31   58.83
   3  -2 -10  122.99    5.71
   3  -1  10   18.06    1.47
   2  -1 -10  189.29    7.64
   4  -3  -8  466.99   15.92
   0   0  -2  356.97   11.10
   1   3   1  796.98   24.26
   1   3  -3 1178.97   36.12
   2  -1   8   65.70    2.94
   3  -1 -12  151.05    6.98
   4  -1  12  448.76   15.28
   4   0  13  123.47    5.61
   2   0 -11   10.02    1.40
   3   0 -13   45.27    3.26
   1  -1  -6  400.96   13.18
   1   0  -8  547.77   17.99
   2   2   9    7.23    1.09
   1   2  -7   68.68    3.00
   2  -2   5  162.53    5.58
   3   1 -13   13.76    1.70
   0   0  -1    0.23    0.07
   1   2   6 2901.74   88.76
   2  -2  -6   21.34    1.46
   1   0   7  115.16    4.42
   2   1  10  186.34    7.19
   2   2 -10 1421.14   44.66
   3   1  12  142.30    6.22
   3  -3  -3 1142.79   35.10
   1  -1   5  162.33    5.59
   1   1  -8   23.84    1.65
   1   3  -2  117.51    3.86
   2   3   7  759.58   24.22
   3  -2  -9  165.43    6.86
   2   0  10 1858.90   57.81
   2  -1  -9  323.25   11.56
   3  -1  11 1092.11   34.63
   0   1   2    0.25    0.15
   4  -3  -7   82.77    3.83
   4   1 -14    5.20    1.29
   0   1  -2    0.36    0.18
   2  -1   9  329.66   11.19
   3  -1 -11 1067.30   34.87
   2   0 -10 1786.32   56.09
   4   0  14   11.37    1.60
   4  -1  13  428.60   14.79
   2   3  -7  724.35   22.98
   3  -2   9  168.76    6.20
   1   1   8   25.76    1.68
   3  -3   3 1246.42   38.20
   1   0  -7  115.92    4.63
   3   1 -12  151.33    6.54
   1   2  -6 2998.48   91.71
   2   2  10 1437.60   45.37
   2  -2   6   22.09    1.30
   2   1 -10  189.56    7.39
   0   0   1    0.17    0.07
   1   2   7   69.68    3.07
   2   1  11  550.42   18.52
   2   2  -9    6.51    0.94
   1  -1   6  403.70   13.05
   1   1  -7  418.23   13.82
   1   3  -1  805.58   24.58
   2   3   8   47.14    2.56
   3   0  13   51.42    3.13
   3   2 -11  125.98    5.41
   0   1   3 7875.02  238.81
   2   0  11    8.82    1.21
   3  -2  -8   22.19    1.83
   3  -1  12  143.97    5.87
   4  -2 -10  157.68    6.99
   4  -1 -12  452.43   16.56
   4   0 -13  121.47    6.03
   2  -1  -8   62.65    3.22
   0   0   2  381.56   11.84
   4  -3  -6    4.06    0.79
   4   1 -13  425.73   15.28
   2  -1  10  185.68    6.92
   3  -3   4  347.34   11.08
   1   3   3 1114.88   34.16
   3  -2  10  126.50    4.99
   3  -1 -10   17.65    1.83
   1   1   9 1942.85   60.27
   2  -2   7  104.81    4.03
   2   3  -6   29.45    1.63
   3   0 -11  160.35    6.89
   2   2  11    7.23    1.28
   0   1   4    0.51    0.29
   1   2   8  409.53   13.68
   1  -1   7  421.83   13.73
   3   1 -11 1015.41   32.84
   0   0   3    1.21    0.26
   1   0  -6 3936.60  120.28
   2   1  12    6.31    1.25
   2   1  -9  363.33   12.59
   0   1  -1  115.40    3.66
   1  -1  -4  153.27    5.31
   1   2  -5  242.14    8.13
   2   0  12  702.37   23.15
   2   2  -8 1683.73   52.36
   3   0  14 1601.89   50.91
   1   3   4   51.78    2.07
   3  -1  13   13.55    1.47
   3  -3   5 1104.57   34.14
   3   2 -10  122.76    5.22
   1   1  -6  421.58   13.79
   2  -2  -4  326.46   10.64
   2  -1  11  542.77   17.95
   3  -2  -7  243.11    8.86
   4   0 -12  919.91   30.52
   0   0   4   67.36    2.58
   4  -2  -9  247.13    9.61
   4  -1 -11  816.41   27.42
   2  -2   8 1727.87   53.38
   2  -1  -7 1240.73   39.02
   4   1 -12  447.28   15.80
   0   1   5 3046.44   92.97
   1   1  10    6.73    1.07
   5   0 -13    3.56    1.30
   1   2   9   47.94    2.65
   1  -1   8   23.37    1.52
   1   0  10  129.64    5.29
   3  -1  -9  874.49   28.52
   5   1 -13   12.05    1.67
   1   3   5  111.07    4.05
   2   1  13 1464.29   46.79
   2   0  -8 2131.79   66.17
   3  -3   6   85.85    3.32
   3   0 -10  148.70    6.36
   5  -3  -7  163.68    6.64
   0   0   5    1.56    0.40
   2   0  13   89.34    4.42
   2   3  -5 1430.72   44.20
   3   1 -10   17.80    1.70
   0   1   6    0.11    0.41
   2   1  -8   64.68    3.19
   2  -1  12    5.26    1.00
   2   2  -7  103.23    4.24
   1   1  11 2137.00   66.62
   1  -1   9 1924.51   59.54
   1   0  -5  395.23   12.88
   3  -3  -1 1063.84   32.45
   3   2  -9  155.69    6.18
   0   0   6  367.84   12.02
   1   3   6  194.44    6.76
   1   2  -4  720.36   22.51
   1   0  11  101.34    4.54
   1   2  10  102.91    4.63
   4   0 -11  305.88   11.55
   4  -1 -10   43.66    3.01
   1   3   0    0.19    0.12
   4   1 -11  824.40   27.15
   1   1  -5  167.45    5.93
   3  -2  -6 2365.01   73.01
   4  -2  -8 1932.53   60.60
   5   0 -12  478.02   17.16
   2   0  14    6.81    1.26
   2  -1  -6   52.50    2.61
   0   0   7    0.77    0.48
   2  -2  10 1455.78   45.39
   5  -1 -11 1265.55   41.26
   1  -1  10    1.20    0.67
   1   3   7  263.50    9.05
   2  -1  13 1491.45   47.06
   2  -2  -3   67.04    2.59
   1   1  12   16.95    1.78
   2   4   4  162.77    5.40
   3  -1  -8  164.01    6.62
   3   0  -9  197.37    7.74
   4   2 -10  169.60    6.79
   0   1   8    0.56    0.52
   1   0  12  387.83   13.58
   1   2  11   73.12    3.86
   4  -3  -4   49.93    2.35
   5  -3  -6  559.80   18.59
   0   2   4   60.16    2.35
   2   0  -7  141.43    5.58
   3   1  -9  881.47   28.47
   5  -2  -9  460.07   16.38
   2   4   5   85.33    3.20
   0   2   3    0.29    0.23
   2   3  -4    2.32    0.47
   0   0   8 4331.70  132.35
   2   1  -7 1242.80   39.00
   2  -2  11    8.37    1.00
   0   2   6  254.01    8.57
   2   4   6   13.08    1.02
   2   2  -6   19.59    1.38
   4   0 -10  182.14    7.51
   0   1   9  786.15   25.25
   1   1  13    9.46    1.49
   1  -2   5  234.30    7.79
   1  -2   4  716.26   22.27
   4  -1  -9  659.46   22.14
   4   1 -10   42.59    2.73
   6   0 -12  273.23   10.96
   1   0  13   15.95    1.72
   5   0 -11  431.64   15.52
   1  -2   6 2833.42   86.61
   3   3  -6   82.86    3.51
   4  -2  -7   28.28    2.07
   6   1 -12  108.46    5.36
   0   2   7    0.34    0.45
   1   3   9 1242.05   39.22
   1  -2   3  240.44    7.72
   1   0  -4  950.96   29.57
   5   1 -11 1282.76   41.15
   5  -1 -10   27.90    2.48
   1   2  -3  262.91    8.54
   0   2   2  273.24    8.52
   3  -2  -5   28.93    1.75
   0   1  10    0.23    0.63
   1  -1  12   19.93    1.69
   1  -2   7   71.59    3.01
   4   2  -9  259.68    9.48
   0   2   8 3163.13   97.08
   0  -1   5 3085.14   94.15
   3  -1  -7  182.52    7.02
   0  -1   6    0.09    0.35
   2  -1  -5 2527.31   77.61
   0  -1   4    0.01    0.21
   1   0  14 2044.17   64.32
   5  -2  -8  544.00   18.67
   1  -2   8  391.86   12.92
   3   1  -8  161.23    6.36
   0  -1   7   25.34    1.54
   5  -3  -5   16.70    1.46
   2   0  -6   22.46    1.56
   0   1  11 1162.17   37.09
   0   2   9    0.32    0.65
   1  -1  13    9.53    1.28
   0   0  11    0.00    0.68
   0  -1   8    0.88    0.53
   0  -1   3 7491.52  227.29
   2   1  -6   54.52    2.65
   3   2  -7  236.17    8.47
   4   0  -9  338.07   12.17
   4  -3  -3 1076.29   33.46
   6   0 -11   66.42    4.05
   1  -2   2 1144.16   34.95
   2   3  -3  628.54   19.73
   4   1  -9  668.30   22.09
   6   1 -11  227.74    9.06
   1   0  15   58.54    3.63
   4  -1  -8  794.47   26.02
   5   0 -10   67.58    3.85
   0   2  10   26.57    2.01
   1  -1  -2  315.41    9.95
   2   2  -5  157.52    5.73
   5   1 -10   32.14    2.40
   0   1  12    0.87    0.90
   0  -1   9  772.15   24.69
   1  -2  10  101.13    4.22
   6  -1 -10  848.45   28.51
   0   0  12 1277.22   40.64
   5  -1  -9 1105.43   35.84
   2  -2  -2  858.21   26.46
   4  -2  -6   20.79    1.68
   4   2  -8 1959.47   60.97
   0  -1  10   -0.10    0.53
   0   2  11    0.43    0.75
   2  -3   6   31.23    1.58
   2  -3   7  712.40   22.48
   5   2  -9  479.09   16.26
   0   1  13  214.12    8.65
   1  -2  11   82.00    3.70
   2  -3   5 1424.10   43.81
   0   0  13    2.60    0.98
   3   0  -7  329.14   11.47
   5  -2  -7  112.66    5.13
   6  -2  -8  859.57   28.54
   7   1 -11  481.79   17.05
   3  -1  -6  107.24    4.51
   3   1  -7  183.25    6.93
   6   0 -10   36.08    2.78
   1   0  -3  431.68   13.71
   4   0  -8 2549.47   79.09
   5  -3  -4  215.60    7.75
   6   1 -10  830.39   27.39
   0   0  14  108.27    5.24
   0  -1  12    0.29    0.65
   0  -1   2    0.40    0.20
   2  -3   4    2.43    0.39
   5   0  -9  590.23   20.00
   2  -1  -4    4.57    0.65
   3   2  -6 2357.19   72.69
   4   1  -8  800.37   25.96
   2   0  -5  220.75    7.75
   5   1  -9 1087.19   34.91
   6  -1  -9  143.05    6.55
  -1   1   8   25.85    1.76
   1   2  -2 1111.49   34.16
   1   1  -3 2218.30   67.84
   4  -1  -7  122.62    5.27
   6  -3  -5  615.21   20.38
   2   1  -5 2490.02   76.51
  -1   0   7  113.78    4.51
  -1   1   6  408.38   13.36
   5  -1  -8   44.11    2.88
  -1   1   9 1899.56   59.08
  -1   0   8  530.24   17.37
   0  -1  13  228.97    8.71
   0   0  15   -0.24    0.96
  -1   0   6 3938.72  120.28
   4   2  -7   27.84    1.88
  -1   1  10    1.10    0.74
   3   3  -4  319.61   10.65
   5   2  -8  557.54   18.55
  -1   0  10  135.46    5.59
   0   3   8    0.48    0.62
   2   2  -4  317.28   10.52
   3  -3   0    0.30    0.18
   7   0 -10   54.40    3.64
  -1   1   5  168.62    5.93
   0   3   7   16.73    1.27
   7   1 -10   25.33    2.25
   2   3  -2  126.87    4.45
   4  -2  -5  424.31   14.23
  -1   1  11 2143.79   66.94
  -1   0   5  411.61   13.34
   4  -3  -2   21.21    1.23
  -1   0  11   97.92    4.53
   6  -2  -7  450.96   15.86
   0   3   6    0.36    0.42
  -1   1  12   16.80    1.82
   3   0  -6 3320.52  101.98
   6   1  -9  119.15    5.41
  -1   0  12  398.10   14.03
   3   1  -6  112.90    4.63
   0  -2   8 3186.75   97.70
   0  -2   7    0.23    0.42
   8   1 -10  156.63    7.03
   0  -2  10   27.92    1.84
   3  -1  -5 2080.01   64.27
   5   0  -8  701.59   23.23
  -1   1  13   10.28    1.57
  -1   2   9   50.18    2.78
  -1   2   8  394.69   13.32
  -1   1   4  153.62    5.35
   4   0  -7   32.62    2.17
  -1   0  13   15.58    1.75
   0   3   5 1696.56   52.09
   4   1  -7  123.30    5.15
   6  -1  -8  441.94   15.68
  -1   2  10   97.58    4.51
   0  -2  11    0.36    0.55
  -1   2   7   66.74    3.05
   0  -2   6  251.72    8.56
  -1  -1   9 1939.49   60.20
  -1  -1   8   23.30    1.63
   3   2  -5   34.60    1.95
   6   2  -8  843.97   27.37
  -1   2  11   74.73    3.95
  -1  -1  10    0.57    0.61
   5  -1  -7  290.11   10.64
  -1   0  14 1970.43   62.25
  -1  -1   7  415.57   13.77
   4  -1  -6    5.02    0.94
   6  -3  -4   27.09    1.95
  -1  -1  11 2088.64   65.03
  -1   2   6 2905.68   89.01
   3  -2  -3   24.98    1.44
   7   0  -9  685.21   23.34
   1   4   7   20.42    1.29
   5   2  -7  114.57    4.87
   4   2  -6   18.34    1.46
  -1  -1  12   16.91    1.64
  -1  -1   6  408.46   13.44
   0  -2   5    2.84    0.55
   2   0  -4  519.93   16.71
  -1  -1  13    7.53    1.21
   2   1  -4    3.59    0.58
   7  -1  -8  131.60    6.25
   6  -2  -6   91.11    4.49
   3   3  -3 1101.29   34.31
   6   0  -8 1079.27   34.90
   6   1  -8  432.16   15.03
   8   1  -9  219.51    8.94
   1  -3   7  238.97    8.18
   2  -1  -3  977.36   30.39
  -1   2   5  233.38    7.91
   1   4   6 1448.92   44.65
   4  -2  -4  182.01    6.68
   5  -2  -5  122.33    5.15
  -1  -1   5  160.93    5.80
  -1   1   3 2289.85   69.95
   0   3   4    0.47    0.30
   5   0  -7  137.65    5.81
   5   1  -7  276.85   10.02
  -1   0   3  457.53   14.51
   4   3  -4   48.43    2.39
   6  -1  -7    6.77    1.19
   3   0  -5   61.00    2.89
   6   2  -7  463.31   15.71
   3   1  -5 2170.38   66.97
   1  -3   6  183.00    6.37
   4   0  -6   24.13    1.77
   4   1  -6    4.26    0.81
   7   0  -8   16.39    1.88
   7   1  -8  130.10    5.83
  -2   1  10  185.77    7.39
  -2   0  11    6.53    1.18
  -2   1  11  531.01   18.18
  -2   0  10 1889.25   59.10
  -2   1   9  322.58   11.45
   7  -2  -6 1103.59   35.89
  -2   1  12    5.22    1.23
  -2   0   9   12.33    1.34
   1   0  -2 1564.51   47.90
   5  -1  -6  977.19   31.38
   2   3  -1   10.41    0.74
   5   2  -6 1188.50   37.52
  -2   0  13   88.51    4.59
  -2   1  13 1448.19   46.55
  -2   0   8 2151.25   66.72
  -2   1   8   61.87    3.15
   3   2  -4  465.08   15.16
   6  -3  -3  939.70   29.95
   8   0  -8  486.50   17.45
   1  -2   1    2.16    0.18
   4  -3  -1   60.43    2.43
   4   2  -5  409.29   13.67
   7  -1  -7    3.85    1.16
   8   1  -8 1256.23   40.55
  -2   0  14    8.39    1.46
  -1  -2  11   77.21    3.68
  -1  -2  10   99.21    4.32
  -2   0   7  145.52    5.70
  -2   1   7 1232.32   38.74
  -1  -2   9   51.96    2.72
  -1   3   9 1185.16   37.55
  -1  -1   4  151.55    5.41
  -1   2   4  722.99   22.61
   0   1   0    0.60    0.08
   6   0  -7  576.62   19.49
   6   1  -7   12.40    1.42
   1  -1  -1 1570.09   47.85
   1   2  -1    2.30    0.33
   5  -3  -2  336.21   11.20
   9   1  -8  195.57    8.33
   6  -2  -5  735.20   24.15
   1  -3   5  104.71    3.85
  -2  -1  12    5.32    1.06
  -2  -1  11  533.64   18.01
  -2   2  11    6.89    1.30
  -1  -2   8  422.75   14.12
  -2   2  10 1435.61   45.52
  -1   3   8    9.25    1.09
  -2  -1  13 1497.42   47.53
   0  -1   1  112.71    3.64
  -2  -1   9  335.47   11.75
  -2   2   9    7.64    1.15
   6   2  -6   94.24    4.23
  -2  -1  14    0.90    0.88
  -2   0   6   22.27    1.57
  -2   1   6   52.17    2.61
   5   1  -6  990.97   31.62
   6  -1  -6  131.18    5.74
   5  -2  -4  388.05   13.16
   7   1  -7    2.04    0.90
  -1  -2   7   68.56    3.13
   3   3  -2   31.99    1.64
  -2  -1   8   67.14    3.29
  -2   2   8 1686.81   52.69
  -1   3   7  247.68    8.61
   7  -2  -5   84.97    4.37
   3  -2  -2 2950.64   90.09
   4   1  -5 1682.12   52.28
   4  -2  -3  678.87   21.63
   4   0  -5  554.23   18.15
   8   0  -7  114.04    5.63
   2   0  -3   89.30    3.43
   5   2  -5  121.86    4.93
  -2  -1   7 1272.66   39.97
   3   1  -4  679.15   21.64
   5  -1  -5   45.20    2.59
   7  -1  -6 1057.97   34.39
   9   1  -7   63.30    3.84
   0  -2   3    0.39    0.27
   3   0  -4  609.57   19.54
  -2   2   7  103.64    4.37
  -1  -2   6 2906.19   89.16
  -2   0   5  232.79    8.17
   6   0  -6  112.81    5.05
  -2   1   5 2497.16   76.76
   4   2  -4  187.30    6.77
  -3   0  13   46.89    3.15
  -3   0  12   12.03    1.52
  -3   1  12  144.12    6.49
   6  -3  -2  469.13   15.50
   8  -1  -6   54.58    3.60
  -3   0  14 1486.87   47.73
  -3   0  11  159.17    6.73
  -3   1  11  990.31   32.28
  -1   0   2 1527.76   46.81
   2   2  -2  833.54   25.96
  -3   0  10  161.80    6.69
  -1  -1   3 2246.67   68.79
   4  -1  -4   93.86    3.93
   6  -2  -4    6.22    1.03
  -3   1  10   19.00    1.83
  -1   3   6  169.43    6.02
   3   2  -3   27.72    1.56
  -2  -1   6   56.75    2.78
  -2  -2  11    8.24    1.10
   6   2  -5  738.15   23.86
   7   1  -6 1074.40   34.51
   1  -3   4   45.33    1.85
   7   0  -6 1457.67   46.35
  -3   0   9  207.74    8.01
  -3   1   9  870.08   28.27
  -2  -2  10 1391.80   43.79
   6  -1  -5  925.04   29.85
   5   1  -5   46.66    2.54
  -2   2   6   19.44    1.44
   3  -1  -3 2243.43   68.89
   5   0  -5  167.31    6.47
   8   1  -6   60.95    3.51
  -3  -1  14   76.12    4.05
  -3  -1  12  146.45    6.23
   8   0  -6   38.44    2.84
  -3  -1  11 1025.89   33.05
  -2  -2   9    9.72    1.11
  -1  -2   5  232.97    8.01
  -1   2   3  260.53    8.41
   7  -2  -4    4.78    1.09
   9   0  -6  113.76    5.74
   9   1  -6  828.34   27.56
  -3   0   8   17.87    1.57
   5  -3  -1  306.61   10.17
   7   2  -5   84.29    3.90
  -3   1   8  162.52    6.49
   2   4  -3   40.68    4.11
  -8   1  13  327.76   13.98
  -7   0  13   27.51    2.93
  -8   4  10  153.19    8.21
  -2   4  -1   25.85    2.87
  -2   6   2  151.88    8.52
  -4   4   1   15.36    2.45
  -1   1  -1 1539.49   47.90
  -7   2   6 1114.31   37.86
  -6   4   4   10.45    2.25
  -3   5   1  607.44   23.12
  -2   5   0   32.49    3.61
  -6   0   8 1058.60   34.93
  -3   6   3   11.78    2.51
  -8   2   9  215.50   10.25
  -7   5   8   56.77    4.65
  -7   4   6  610.29   23.03
  -4   5   2   24.57    3.25
  -1   6   1    0.81    1.54
  -8   4   9  119.26    7.08
  -6   1   5  951.34   32.06
  -7   0  12   13.56    2.34
  -8   3   8  835.51   29.83
  -9   3  14  362.33   15.18
  -4   6   4   44.57    4.22
  -1   2  -2 1090.06   35.00
  -7   3   5  473.38   18.50
  -6   5   5  314.60   13.86
  -6   3   3  937.24   32.67
  -1   5  -1  399.65   16.30
  -9   3  13    0.27    1.47
  -5   1   3  651.50   22.49
  -1   4  -2  507.87   18.96
  -8   1  11  216.47   10.23
  -5   5   3  251.48   11.87
  -9   2  15   18.79    2.99
  -8   4   8  235.22   11.07
  -7   1   7    2.91    1.45
  -7   5   7    3.97    1.83
  -9   2  14   74.07    5.52
  -8   2   8  381.22   15.51
  -7   0  11  716.77   25.17
  -7   4   5   43.21    4.09
  -4   3   0  925.31   31.84
  -3   3  -1 1206.55   40.11
   1   4  -3   80.69    4.68
  -9   2  13   41.24    4.11
  -8   3   7  159.08    8.46
  -7   2   5   78.93    5.23
  -5   6   5   20.81    2.97
  -6   4   3  215.70   10.54
  -9   3  11   69.70    5.22
  -6   2   3  338.89   13.68
   1   2  -3  250.32    8.57
  -8   1  10  160.29    8.27
  -5  -1  10   23.37    1.87
  -5   3   1  302.56   12.82
  -9   2  12    0.31    1.62
  -2   6   1    9.71    2.28
   0   3  -3 3558.28  110.22
  -6   5   4   20.92    2.99
  -8   4   7   79.91    5.59
  -7   5   6  390.91   16.16
  -5   0   5  169.08    7.08
  -4   6   3  120.55    7.34
  -4   5   1   16.47    2.73
  -4   4   0 1698.36   56.08
  -3   5   0    0.13    1.52
  -9   3  10   31.08    3.41
  -7   3   4  272.18   12.12
  -3   4  -1  148.90    7.94
  -2   3  -2  130.33    6.54
  -9   2  11  477.87   18.78
  -8   2   7  103.90    6.33
  -6   0   7  577.23   20.13
   0   5  -2    0.34    1.35
  -5   4   1  282.15   12.64
  -4   2   0 3656.30  113.88
  -8   3   6   40.25    3.86
  -6   3   2  479.91   18.55
  -5   5   2  148.90    8.38
  -2   5  -1    1.20    1.46
  -8   1   9  194.59    9.32
  -7   1   6 1035.64   34.93
  -7   4   4   10.29    2.44
  -5   6   4   97.74    6.39
  -3   2  -1  330.19   12.54
  -9   3   9   26.44    3.20
  -5   2   1  490.63   18.10
  -2   4  -2  374.09   15.01
  -9   2  10   25.96    3.17
  -8   4   6   19.36    2.84
  -7   5   5  211.73   10.40
  -6   4   2  111.48    6.88
  -7   2   4    6.15    1.74
  -4   1   1  147.33    6.52
  -9   4   9  397.07   16.18
  -6   5   3  467.44   18.75
  -3   1   0    0.05    0.60
  -8   2   6   27.82    3.19
  -4   6   2   53.01    4.64
  -3   6   1   64.41    5.19
  -9   3   8  135.14    7.62
  -3   0   2 4803.55  146.81
  -9   2   9  625.90   23.28
  -8   3   5  212.67   10.22
  -6   2   2  190.61    8.91
  -1   5  -2   30.78    3.36
  -7   0   9  676.08   23.65
  -9   4   8    1.52    1.55
  -4  -1   7  112.23    4.35
  -5   1   2  600.49   20.88
  -2   6   0  410.41   17.07
  -9   1  13    1.41    1.78
  -5   6   3   88.16    6.06
  -2   2  -2  871.62   28.72
  -8   4   5  521.03   20.23
  -7   4   3  263.43   12.10
  -5   3   0    5.67    1.71
  -4   5   0  400.93   16.66
  -4   3  -1   75.56    4.98
  -5   5   1  136.89    8.00
 -10   3  12  216.56   10.37
  -3   5  -1  581.15   22.22
  -9   1  12  265.06   12.02
  -8   5   6   29.13    3.36
  -7   1   5  787.76   27.32
  -4   4  -1   17.24    2.72
  -6   0   6  134.46    6.29
  -6   3   1    4.87    1.71
  -1   4  -3   76.18    4.94
 -10   3  11   63.02    4.86
  -5  -1   9  996.68   31.73
  -9   2   8    5.53    1.79
  -9   4   7  201.77    9.91
  -6   5   2  238.61   11.47
  -3   3  -2   30.77    2.95
   0   2  -3    0.65    0.61
 -10   2  14   16.35    2.82
  -7   2   3  505.16   19.03
  -6   1   3 1512.33   48.97
  -2   1  -1   17.81    1.51
 -10   2  13  467.56   18.62
  -8   3   4   65.92    5.00
  -8   1   7  217.15    9.92
  -2   0   1  135.79    4.93
 -10   3  10  404.61   16.44
  -8   4   4   80.67    5.70
  -2   5  -2   46.41    4.16
  -7   0   8   16.63    2.12
  -8   5   5  110.43    6.80
  -5   0   4  535.68   18.33
  -5   6   2   48.50    4.39
  -3   6   0    0.55    1.52
  -9   3   6  566.69   21.50
  -7   5   3  264.51   12.22
  -7   4   2  457.91   18.30
  -8   0  12  197.94    9.36
  -9   2   7  304.30   13.14
  -9   4   6   68.88    5.15
  -5   2   0    0.43    0.96
  -9   1  10   42.45    3.95
  -4   2  -1   58.82    3.91
 -10   2  11  131.93    7.55
 -10   3   9   62.68    4.91
   0   5  -3 1152.33   39.10
  -4   5  -1   16.95    2.71
  -2   3  -3  595.58   21.06
  -6   5   1    1.46    1.59
  -2   4  -3   41.61    3.68
  -8   2   4  144.17    7.67
  -7   1   4  374.43   14.56
  -8   0  11  447.67   17.13
 -10   2  10  103.99    6.51
  -8   5   4   32.05    3.53
  -8   3   3   42.67    3.96
  -9   1   9   28.29    3.25
 -10   3   8  444.39   17.69
  -8   1   6   53.46    4.10
  -9   3   5   50.87    4.35
  -8   4   3  601.44   22.77
  -5   3  -1  273.31   11.85
  -9   4   5    8.20    2.06
  -6   3   0  340.77   14.15
  -6   4   0 1170.95   40.24
  -9   2   6   95.21    6.03
  -7   2   2  861.38   29.95
  -7   5   2  174.60    9.24
  -3   2  -2 2967.76   92.63
  -3   5  -2   23.79    3.13
  -5   1   1  469.41   16.86
  -5   6   1  108.91    6.95
  -4   6   0  644.60   24.43
  -4   3  -2   21.83    2.61
  -4   4  -2   87.61    5.81
  -1   5  -3  434.80   17.26
   2   3  -4    5.23    0.85
 -10   2   9   63.87    4.91
  -6   0   5  904.38   29.97
  -4   1   0 1951.20   61.51
  -1   2  -3  246.17    9.22
   1   3  -4   48.82    2.81
   1   4  -4  341.38   12.86
  -7   0   7  149.69    7.10
  -6   6   2   63.18    5.04
  -7   4   1  319.84   13.94
  -8   0  10  294.94   12.24
 -10   3   7   77.61    5.46
 -10   4   7  187.85    9.37
  -6   1   2  841.85   28.57
  -3   6  -1   68.31    5.37
  -9   1   8  179.33    8.91
   0   4  -4   25.74    2.62
  -9   3   4  516.59   19.94
  -9   2   5    6.81    1.87
  -8   2   3 1083.05   36.93
  -8   4   2   11.88    2.42
  -6   5   0  250.29   11.84
  -5   5  -1  160.75    8.82
  -3   4  -3   22.88    2.89
   0   3  -4    0.18    0.78
  -5  -1   8   37.71    2.23
  -8   1   5  298.85   12.48
  -3   3  -3 1170.33   38.91
  -2   5  -3  327.75   14.07
 -11   3  10   20.34    2.80
 -10   4   6    1.16    1.50
 -10   1  12  285.48   12.81
  -7   5   1  113.41    7.09
  -3   1  -1 2310.02   71.98
 -11   2  13    1.57    1.69
  -6   2   0 2217.99   70.90
  -5   2  -1  484.94   17.90
  -4   5  -2   20.15    2.90
   3   1  -2   43.46    1.91
  -9   1   7   56.02    4.39
  -6   6   1   30.40    3.52
  -6   4  -1   81.54    5.71
  -1   4  -4  317.23   12.82
 -11   2  12    0.62    1.77
 -10   1  11   83.09    5.78
 -11   3   9   45.90    4.17
 -10   2   7  266.09   11.98
  -7   2   1  591.31   21.66
  -5   4  -2   97.05    6.24
  -9   4   3  200.02    9.95
  -5   0   3  552.28   18.83
  -8   5   2   91.24    6.15
  -6   3  -1    3.01    1.59
  -4   6  -1    2.74    1.69
  -7   0   6 1474.96   47.71
  -7   3   0    0.56    1.37
   2   0   0 2027.31   62.26
  -2   2  -3   71.70    3.96
  -1   3  -4   55.83    3.61
 -11   2  11  529.17   20.49
 -10   4   5  460.99   18.22
  -9   3   3   60.69    4.78
  -5   3  -2  373.71   15.01
  -4   2  -2  133.76    6.56
   3   3  -4  279.04    8.97
 -10   3   5   54.95    4.52
  -8   4   1    3.31    1.78
  -1   1  -2  303.86   10.32
 -10   1  10  538.81   20.65
 -11   3   8   31.78    3.44
 -11   2  10    1.22    1.54
  -8   2   2   16.45    2.52
  -8   3   1   44.89    4.05
  -8   1   4  106.88    6.10
  -6   0   4    8.91    1.46
  -8   0   8  478.54   17.80
 -10   2   6    2.99    1.61
  -7   5   0    1.08    1.61
  -2   4  -4  162.26    8.09
  -9   1   6  807.99   28.49
  -3  -1   5 2119.30   64.66
  -5   5  -2  167.66    9.04
  -4   3  -3 1320.62   43.76
  -6   1   1    5.48    1.47
 -10   1   9  103.04    6.43
 -11   3   7   36.71    3.67
  -4  -1   6    3.57    0.64
 -10   4   4    1.22    1.49
  -9   4   2   94.13    6.22
  -6   6   0  522.99   20.56
  -5   1   0    0.77    0.91
 -11   2   9  489.29   19.17
  -8   5   1   21.45    3.06
  -3   0   1  479.10   15.81
  -5   6  -1  130.94    7.76
  -2   3  -4    2.66    1.17
 -10   3   4   43.45    4.02
  -1   5  -4   15.64    2.60
  -9   3   2  257.66   11.72
  -7   1   2  614.50   21.93
   1   0   0    1.98    0.29
  -7   4  -1  345.01   14.74
  -9   2   3  291.37   12.62
  -6   4  -2  113.45    6.91
  -4   5  -3  589.75   22.54
 -10   2   5  718.77   26.07
  -6   2  -1  162.40    7.94
 -11   2   8   12.70    2.53
  -8   4   0  100.93    6.51
  -7   2   0   -0.14    1.24
  -4   1  -1  143.36    6.42
  -4   6  -2   50.05    4.59
  -3   4  -4  274.06   11.95
 -10   1   8  639.67   23.62
 -11   3   6  756.87   27.34
  -7   0   5  107.21    5.61
  -7   3  -1  204.48    9.84
  -6   3  -2  484.49   18.63
  -8   0   7  116.70    6.25
  -5   4  -3  219.28   10.51
  -2   5  -4    2.22    1.61
  -9   1   5   61.21    4.58
  -8   3   0 1566.11   52.00
  -5   2  -2  135.29    6.84
  -8   2   1   14.21    2.31
  -2   1  -2  307.31   10.84
  -8   1   3   48.04    3.85
  -9   4   1  444.24   17.85
  -7   5  -1  122.43    7.39
  -6   5  -2  239.55   11.48
  -9   0  10   28.68    3.17
 -10   3   3  255.57   11.65
  -3   3  -4  320.33   12.82
 -11   2   7   83.70    5.75
  -8   5   0  805.70   29.25
  -5   3  -3  443.05   17.14
  -6   6  -1   31.51    3.59
 -10   1   7  110.85    6.61
  -5  -1   7  284.53    9.88
 -11   3   5    3.54    1.71
 -10   2   4   -0.02    1.35
  -5   5  -3  211.61   10.53
  -3   5  -4  130.70    7.57
  -9   2   2  150.89    7.94
  -9   5   1   56.46    4.68
  -5   6  -2   41.16    4.15
 -12   2  11  203.31   10.03
 -11   1  11  115.72    7.11
  -4   4  -4   88.78    5.78
  -6   0   3  379.56   13.91
 -10   4   2    8.07    2.12
  -5   0   2  141.87    6.17
  -7   4  -2  503.44   19.69
  -9   0   9  727.81   25.80
  -4   2  -3  678.92   23.53
 -11   2   6  171.44    8.83
  -6   1   0  524.60   18.86
 -12   2  10    1.68    1.81
  -8   0   6   33.59    3.05
  -9   1   4  749.79   26.59
  -7   1   1  291.60   11.92
  -6   4  -3  231.26   10.95
   0   4  -5    0.52    1.04
 -11   1  10   33.89    3.71
 -12   3   7    2.50    1.70
  -1  -1   4  148.91    4.91
 -10   3   2  303.39   13.18
  -1   4  -5   80.23    4.93
 -11   3   4  171.43    8.79
  -9   4   0    0.50    1.39
  -7   2  -1  584.65   21.42
  -7   3  -2  371.89   15.20
  -4   3  -4   49.73    3.94
 -10   1   6   56.71    4.52
   0  -1   4    0.50    0.35
  -8   3  -1   47.05    4.13
  -7   0   4    6.62    1.48
  -8   2   0  148.92    7.74
  -8   5  -1   27.48    3.43
  -3   1  -2   43.03    2.74
 -10   2   3  492.92   19.01
  -5   1  -1  464.73   16.72
  -6   2  -2  186.05    8.68
  -1   2  -4  700.17   23.01
   0   2  -4   64.88    3.09
  -2   4  -5   73.70    4.91
   1   4  -5   73.64    4.04
  -9   3   0    0.05    1.46
  -1   0   0    0.22    0.17
 -11   1   9   62.52    4.99
  -9   0   8    4.40    1.72
 -11   4   3  322.36   13.74
  -9   5   0    0.33    1.38
  -6   6  -2   59.60    4.96
  -6   5  -3  505.90   19.97
 -12   3   6   44.30    3.94
 -11   2   5  223.40   10.51
 -10   4   1   26.57    3.23
  -9   2   1  654.68   23.86
 -12   2   8    0.25    1.64
 -11   3   3   91.31    5.94
  -2   2  -4  328.07   12.06
  -3   4  -5    8.10    1.91
  -1   3  -5   95.08    4.90
  -9   1   3   74.62    5.04
 -10   3   1   42.41    3.94
  -8   4  -2    9.45    2.19
  -5   2  -3  429.76   16.15
  -5   6  -3   85.78    6.04
   0   3  -5 1671.81   52.66
  -6  -1   8  427.43   14.56
  -5   3  -4  217.46    9.92
  -5   5  -4  131.17    7.67
  -2   5  -5  674.28   24.67
 -12   3   5    2.95    1.60
  -8   0   5  980.47   32.92
  -9   4  -1  418.69   16.97
  -7   4  -3  264.92   12.04
  -2   3  -5 1296.06   42.19
 -12   2   7  165.53    8.62
 -11   2   4  119.11    6.95
 -10   2   2   16.18    2.51
  -9   0   7  389.71   15.16
  -2   0   0 2170.49   66.62
  -8   5  -2   86.26    5.92
  -4   1  -2   27.41    2.33
  -8   3  -2  133.15    7.38
   2   1  -2  292.97    9.15
  -3   2  -4  403.53   14.72
 -11   1   7   55.79    4.49
 -10   4   0  361.05   15.04
  -7   1   0    0.46    1.07
  -9   5  -1   58.06    4.71
  -7   5  -3  245.37   11.54
  -6   4  -4    6.73    1.98
   1   2  -4  626.18   19.75
  -4   4  -5  219.13   10.21
 -11   3   2  480.88   18.65
  -9   3  -1  102.15    6.29
  -8   2  -1   12.08    2.16
  -3   3  -5 1076.45   35.86
  -6   0   2  238.55    9.49
  -8   1   1   61.95    4.32
  -7   2  -2  849.94   29.44
 -12   2   6    0.59    1.41
 -12   3   4   37.06    3.64
  -6   1  -1    3.00    1.19
  -6   6  -3  116.94    7.15
  -7   0   3  584.86   20.46
  -9   2   0    0.57    1.18
 -10   3   0  661.25   24.24
  -6   5  -4   18.20    2.90
 -11   4   1  313.36   13.37
  -4   5  -5  452.68   18.04
  -5   0   1  671.96   22.42
  -9   1   2  335.31   13.61
 -11   2   3  516.17   19.66
  -6   2  -3  331.18   13.23
  -6   3  -4   24.96    2.97
  -5  -1   6  928.15   29.32
  -9   0   6  111.29    6.14
 -11   1   6 1093.52   37.41
  -4   3  -5 1017.14   34.31
  -8   4  -3  628.98   23.44
 -10   0   9   66.98    4.80
 -10   2   1   32.92    3.36
  -3   0   0    0.15    0.43
 -11   3   1   33.08    3.44
 -10   4  -1   20.12    2.82
  -7   4  -4   11.57    2.26
  -9   5  -2  156.25    8.34
  -8   5  -3   29.36    3.43
  -4  -1   5 1523.01   46.92
 -12   1   9    0.46    1.60
 -13   2   8   60.33    4.69
  -9   3  -2  251.55   11.31
  -8   3  -3   42.30    3.81
  -6  -1   7    7.51    1.08
 -11   4   0    1.08    1.36
  -7   5  -4  162.75    8.65
 -10   0   8  266.57   11.46
 -11   1   5    6.53    1.94
 -11   2   2    1.44    1.48
 -10   3  -1   37.69    3.57
  -2   4  -6   10.49    1.91
  -7  -1   9  317.82   11.43
  -8   1   0 2381.17   75.66
  -9   2  -1  636.44   23.09
  -5   2  -4  365.60   14.03
  -5   3  -5   15.88    2.28
 -12   1   8  716.37   25.99
  -7   1  -1  278.19   11.33
 -12   2   4    1.09    1.42
  -1   4  -6 1546.41   49.92
  -2   1  -3  942.30   30.05
 -13   2   7  160.66    8.30
 -12   3   2  155.46    8.03
  -3   4  -6 1151.13   38.63
  -6   6  -4    5.35    2.00
  -9   0   5    7.53    1.75
  -9   1   1  145.42    7.42
  -7   2  -3  484.16   18.09
 -10   2   0  660.72   23.91
  -7   0   2 1129.92   36.96
  -4   0   0 5156.11  157.81
 -11   3   0    0.58    1.45
  -9   4  -3  182.25    9.13
  -6   5  -5  311.42   13.54
  -3   1  -3 2225.90   69.33
  -1   1  -3 2078.72   64.03
 -10   4  -2    8.19    2.00
  -8   4  -4   93.16    5.98
 -10   0   7  342.65   13.79
  -6   0   1  266.71   10.29
  -4   4  -6   17.47    2.55
  -8   0   3 1379.23   44.84
 -12   1   7    6.17    1.86
  -6   1  -2  847.03   28.54
 -13   2   6    4.89    1.87
   0   4  -6  108.72    5.33
  -9   5  -3   30.90    3.35
 -11   1   4  230.74   10.44
 -12   2   3  523.75   19.76
  -6   3  -5  589.34   21.53
 -11   4  -1  314.69   13.29
  -8   5  -4   28.42    3.29
  -6   2  -4    6.24    1.61
  -4   5  -6    3.26    1.76
  -4   1  -3 2347.43   73.38
 -12   3   1    0.91    1.35
  -9   3  -3   55.68    4.36
  -7   4  -5   46.28    4.12
 -10   3  -2  318.19   13.36
  -2   3  -6   29.60    2.61
  -2   2  -5  154.45    6.52
  -8   3  -4   60.63    4.53
  -3   3  -6   82.90    4.82
  -7  -1   8  130.82    5.60
 -12   1   6   50.33    4.23
 -13   2   5    1.26    1.59
  -9   2  -2  151.82    7.71
  -3   2  -5   32.92    2.61
  -7   5  -5  205.92   10.04
  -9   0   4   97.14    5.50
 -10   0   6    2.30    1.42
 -10   2  -1   37.10    3.46
  -8   2  -3 1080.32   36.43
 -11   3  -1   37.03    3.50
  -5   5  -6  277.60   12.35
  -5   0   0    0.30    0.67
  -9   1   0    0.30    1.11
  -8   1  -1   61.19    4.21
  -4   3  -6    2.62    1.32
  -1   3  -6  174.73    7.27
 -11   1   3  127.82    6.99
 -12   2   2    1.34    1.39
  -4   2  -5  427.75   15.61
  -1   2  -5  249.78    9.10
  -9   4  -4   42.91    3.86
  -5   1  -3  673.21   22.92
  -7   3  -5  457.75   17.54
  -6  -1   6  115.28    4.83
  -7   1  -2  572.42   20.36
   3   1  -1 2209.76   67.65
 -11   2   0    0.39    1.39
 -11   4  -2    2.37    1.56
  -6   4  -6   64.79    4.77
  -9   5  -4  311.13   13.30
 -12   1   5    0.46    1.41
 -10   1   1   67.46    4.62
 -13   2   4   34.27    3.37
  -7   2  -4    8.49    1.77
 -12   3   0  700.03   25.12
  -8   4  -5  514.94   19.66
  -5  -1   5   46.69    2.36
  -5   3  -6  567.35   20.61
  -8   0   2   22.40    2.41
  -7   0   1  714.83   24.29
  -6   5  -6   47.50    4.24
  -5   2  -5  116.11    5.96
  -8   5  -5  115.40    6.83
 -11   0   8   14.04    2.42
 -10   0   5  848.78   29.20
 -10   3  -3  231.83   10.52
  -9   3  -4  511.96   19.33
 -11   1   2  691.25   24.70
   0   1  -3 7296.19  221.54
 -12   2   1    6.43    1.83
  -7  -1   7    3.65    1.04
 -12   1   4   67.01    4.81
 -13   2   3  172.38    8.46
 -10   2  -2   17.09    2.48
   0   3  -6    0.42    0.71
  -6   0   0 3052.53   94.83
  -6   3  -6   87.50    5.40
 -13   1   7   13.59    2.51
  -4   4  -7   29.01    3.08
  -2   4  -7   54.43    3.83
  -7   5  -6  407.55   16.44
 -11   0   7   79.75    5.21
  -9   1  -1  156.31    7.63
  -6   2  -5  778.59   26.80
 -12   3  -1    0.25    1.33
   2   3  -5 1350.70   41.50
 -11   4  -3  308.35   12.97
 -10   4  -4    0.87    1.42
 -11   2  -1  451.97   17.35
  -8   2  -4  145.42    7.34
   3   2  -3   23.69    1.03
  -9   4  -5    7.54    1.95
 -10   1   0  897.21   30.81
  -8   1  -2  159.98    7.61
  -4   5  -7   63.45    4.77
  -5   4  -7   78.79    5.22
 -10   0   4    0.41    1.32
 -13   1   6  430.00   16.88
  -3   0  -1  512.87   16.77
 -12   1   3    2.75    1.61
 -13   2   2   48.12    3.93
  -7   3  -6  709.93   25.22
  -5   5  -7   84.48    5.67
  -4   0  -1  104.57    4.58
 -12   2   0    2.14    1.56
 -10   3  -4   49.05    4.01
  -8   4  -6   16.55    2.54
  -1   4  -7   24.30    2.39
 -11   0   6  209.33    9.54
  -8   0   1   19.72    2.25
 -11   1   1   55.97    4.21
  -7   1  -3 1003.40   33.44
 -11   3  -3  105.19    6.18
  -7   2  -5   84.51    5.12
  -6   4  -7  264.76   11.60
  -8   5  -6   25.41    3.06
  -1  -1   5  140.11    4.75
  -9   0   2  190.70    8.53
  -4   1  -4  103.88    4.97
  -3   1  -4  710.54   23.34
  -9   3  -5   45.10    3.81
  -7   0   0    1.15    1.02
  -6   5  -7    5.19    1.95
 -13   1   5  149.88    7.80
 -10   2  -3  478.76   18.05
 -12   3  -2  165.91    8.19
  -3   3  -7  140.55    6.67
  -8  -1   8 1202.14   38.54
  -5   0  -1  663.40   22.05
 -11   2  -2    2.42    1.43
  -4  -1   4   86.96    3.32
  -5   1  -4  348.65   12.92
  -9   2  -4   85.57    5.28
 -10   4  -5  490.97   18.73
 -13   2   1  355.57   14.28
  -4   2  -6   18.52    2.05
  -3   2  -6 2602.54   81.17
  -5   3  -7  173.89    8.15
 -10   0   3  584.78   20.97
  -2   0  -1  135.05    4.88
  -9   1  -2  348.87   13.71
  -2   1  -4    3.86    0.78
  -8   3  -6   45.62    3.87
  -2   3  -7  699.71   23.62
  -7   4  -7   93.29    5.80
  -3  -1   4  666.67   20.52
  -5   2  -6 1208.91   39.55
 -12   2  -1    4.22    1.62
  -9   4  -6   73.33    5.07
  -7   5  -7    4.89    1.98
 -13   1   4  400.70   15.79
 -11   1   0    1.45    1.36
  -8   1  -3   52.45    3.76
  -6   1  -4   37.26    2.94
  -6   3  -7    5.87    1.63
  -6   0  -1  253.02    9.77
  -2   2  -6   22.32    1.91
 -11   3  -4  181.74    8.71
 -10   3  -5   46.97    3.86
  -5  -1   4  323.88   10.90
  -6   2  -6   89.18    5.12
  -8  -1   7  219.73    8.57
  -9   0   1  798.70   27.23
  -8   0   0  176.60    7.81
 -13   2   0   -0.21    1.26
 -11   0   4  145.37    7.32
 -12   1   1    0.66    1.32
  -7   3  -7    3.71    1.53
 -13   1   3    1.63    1.60
 -11   2  -3  545.76   20.06
  -5   4  -8  288.26   12.11
  -3   4  -8    7.29    1.84
 -10   0   2   22.99    2.61
  -1   3  -7  263.07    9.81
   1   0   1    1.18    0.24
  -7   2  -6 1064.82   35.51
 -10   4  -6    0.37    1.32
  -5   5  -8   18.29    2.68
  -7  -1   5  840.16   27.22
 -10   1  -2  414.33   15.77
 -12   2  -2    2.72    1.42
  -9   2  -5    7.60    1.73
  -6   4  -8  484.13   18.29
 -12   0   6    1.65    1.55
 -11   1  -1   50.58    3.92
  -9   1  -3   64.97    4.33
  -6   5  -8  175.26    8.73
   1   3  -6  191.70    6.73
  -6  -1   4   35.89    2.19
  -8   3  -7  149.27    7.50
  -9   4  -7  189.58    9.03
  -2   4  -8  936.66   31.24
  -8  -1   6   55.35    3.27
 -14   1   5   38.01    3.54
 -13   2  -1  330.21   13.28
 -11   3  -5    2.56    1.46
 -13   1   2  164.74    8.05
  -1   2  -6 2914.78   89.71
 -12   3  -4   44.16    3.67
  -7   4  -8    4.25    1.69
 -12   1   0 1040.20   35.13
  -7   5  -8   52.66    4.27
  -8   1  -4   98.32    5.38
  -8   2  -6   32.67    3.05
 -10   3  -6   37.71    3.42
 -12   0   5  631.61   22.66
  -9   0   0    0.10    1.00
  -4   3  -8  518.33   18.56
 -10   0   1   43.77    3.45
  -5   0  -2  153.65    6.35
  -4   0  -2  176.33    6.78
  -5   1  -5   49.54    3.22
  -4   1  -5 1724.45   54.31
 -11   2  -4  116.38    6.32
 -14   1   4   24.65    2.90
  -8   0  -1   23.25    2.31
 -12   2  -3  514.94   18.99
 -10   2  -5  696.70   24.52
  -5   2  -7  104.39    5.40
  -6   1  -5  891.46   29.61
  -4   2  -7   30.41    2.54
  -9   3  -7   47.01    3.77
  -3   3  -8   84.05    4.62
  -8   4  -8  222.56   10.04
  -6   0  -2  253.70    9.74
 -10   1  -3  341.30   13.40
 -10   4  -7  185.47    8.78
  -8   5  -8  465.89   17.87
 -13   1   1    2.38    1.49
 -11   1  -2  648.78   22.99
  -3   1  -5 2022.09   62.97
  -6   2  -7  466.26   16.99
  -7   3  -8   90.11    5.34
  -9  -1   7   55.51    3.40
  -7  -1   4  356.38   12.50
 -12   0   4    1.93    1.61
  -9   2  -6   90.77    5.31
  -3   0  -2 4698.31  143.48
 -14   1   3   24.51    2.82
 -12   1  -1    2.82    1.63
  -9   1  -4  759.36   26.13
  -7   1  -5  835.01   28.10
  -3   2  -7  240.75    9.29
  -1   4  -8  214.23    8.60
 -12   3  -5   -0.05    1.11
 -11   3  -6  758.81   26.53
  -7   0  -2 1163.13   37.69
  -7   2  -7  126.88    6.41
  -5  -1   3  669.45   21.37
  -9   4  -8    4.20    1.61
  -2   3  -8   47.24    3.09
  -6   4  -9    1.24    1.43
  -4   4  -9  118.89    6.27
 -10   0   0  824.59   28.06
  -9   0  -1  757.42   25.81
  -8   3  -8  823.84   28.45
   0   3  -7   15.49    1.39
 -12   2  -4    0.56    1.28
 -11   2  -5  214.42    9.50
  -6  -1   3 1467.41   45.91
  -9  -1   6  803.02   26.62
 -11   0   1  550.57   19.82
  -1   0  -1    2.52    0.31
 -14   1   2  105.71    5.94
  -8   1  -5  290.79   11.55
  -8   2  -7   97.35    5.46
  -7   4  -9  346.56   13.91
  -4  -1   3 2188.07   66.99
 -13   2  -3  162.77    7.78
 -10   2  -6    2.35    1.33
  -3   4  -9   95.25    5.28
  -7   5  -9  120.46    6.70
 -11   1  -3  133.78    6.78
 -12   1  -2  196.90    8.89
 -10   1  -4   53.39    3.86
  -2   2  -7   96.56    4.44
  -8  -1   4   99.45    4.76
  -9   3  -8  126.63    6.66
 -10   4  -8  123.63    6.67
   1   2  -5  234.39    7.61
  -8   4  -9  108.58    6.16
 -12   3  -6   43.13    3.50
  -8   5  -9   77.24    5.05
  -7  -1   3  924.96   29.80
  -5   3  -9  753.33   25.84
 -12   0   2    1.90    1.32
 -14   1   1  158.77    7.69
 -13   1  -1    4.88    1.55
  -9   1  -5   57.92    3.93
  -9   2  -7  308.53   12.38
 -11   3  -7   33.19    3.06
  -9  -1   5   60.41    3.61
  -5   0  -3  605.08   20.17
  -6   1  -6  138.47    6.39
  -5   1  -6  969.66   31.68
 -10   0  -1   48.82    3.61
  -6   0  -3  426.01   15.00
  -7   3  -9  209.46    9.28
  -4   3  -9  373.01   13.96
 -13   0   4   39.81    3.50
 -12   2  -5  553.74   20.04
  -6   2  -8  845.97   28.50
  -5   2  -8  546.74   19.17
  -9   0  -2  172.94    7.72
  -7   1  -6 1042.67   34.36
  -4   1  -6    6.21    1.15
 -13   2  -4   31.35    2.95
 -11   2  -6  163.67    7.77
  -9   4  -9  414.91   16.00
  -2   4  -9    3.62    1.33
  -7   0  -3  612.81   20.95
   0   2  -6  225.20    7.74
 -10   3  -8  466.50   17.44
  -4   0  -3 1002.76   31.92
  -4   2  -8 1868.99   59.05
 -12   1  -3    1.79    1.27
 -11   1  -4  202.41    8.98
  -8   3  -9  145.29    7.25
 -14   1   0  811.39   28.01
 -10   2  -7  264.09   10.98
  -8  -1   3   57.19    3.35
 -12   0   1    2.15    1.45
 -10   1  -5   67.30    4.33
  -8   1  -6   52.89    3.67
  -3   3  -9  562.30   19.48
 -13   0   3  188.13    8.70
  -8   2  -8  393.65   14.91
 -10  -1   6   45.88    3.19
  -6  -1   2  797.30   25.63
  -8   0  -3 1345.63   43.43
 -13   1  -2  169.14    7.95
  -5   4 -10   28.45    2.90
  -7   4 -10   28.75    3.05
  -5  -1   2  570.14   18.40
  -9   3  -9   25.54    2.75
  -3   1  -6  114.28    4.94
  -7  -1   2  564.25   18.88
 -11   0  -1  540.07   19.41
 -10   0  -2   26.35    2.59
  -3   2  -8   14.57    1.66
  -4   4 -10  129.99    6.54
  -9   1  -6  756.04   25.91
 -13   2  -5    1.36    1.40
 -12   2  -6    2.07    1.34
  -9   2  -8    3.83    1.47
  -8   4 -10  149.77    7.50
 -14   1  -1  157.57    7.57
  -1   2  -7   64.96    3.11
 -10  -1   5   65.25    3.94
 -13   0   2   56.15    4.11
 -11   2  -7   76.15    4.72
 -12   0   0    2.44    1.34
  -9   0  -3  332.97   12.72
 -11   1  -5    4.37    1.51
  -9  -1   3   78.64    4.26
 -13   1  -3    1.76    1.29
 -10   3  -9   56.09    4.02
  -9   4 -10   14.92    2.24
  -8  -1   2  170.91    7.06
  -6   0  -4    9.46    1.40
  -6   1  -7   10.34    1.63
   0   1  -4    0.62    0.31
  -6   3 -10  588.70   20.89
  -7   1  -7    4.49    1.31
  -5   3 -10   23.03    2.48
  -2   3  -9  230.51    8.92
  -3   4 -10   71.95    4.36
  -2  -1   5 2355.18   71.55
  -7   0  -4   10.85    1.59
 -10   1  -6   50.86    3.70
  -5   1  -7  275.26   10.46
  -1   1  -5  180.52    6.38
 -10   2  -8  192.11    8.62
 -10  -1   4   51.77    3.46
  -5   0  -4  527.98   17.81
  -7   2  -9  558.73   19.82
  -6   2  -9    0.68    1.09
 -13   0   1  401.86   15.31
 -11   0  -2    1.48    1.26
  -8   3 -10  126.65    6.52
  -4  -1   2   23.04    1.31
  -8   0  -4  168.27    7.39
  -8   1  -7  219.84    9.24
  -5   2  -9  450.39   16.14
   3   3  -4  310.03    9.70
 -12   0  -1    3.84    1.40
 -11   3  -9   40.12    3.32
  -4   3 -10   41.06    3.12
  -7  -1   1  273.86   10.03
  -9   3 -10   35.26    3.14
  -9  -1   2  344.31   12.67
  -3  -1   3 2333.33   70.97
 -12   1  -5    0.37    1.16
  -4   1  -7  119.58    5.33
 -13   1  -4  365.56   14.05
  -2   1  -6   56.42    2.80
   2   1  -1   21.59    0.94
 -11   2  -8   14.31    2.06
  -6   4 -11   45.69    3.66
  -9   0  -4   95.93    5.12
 -11   1  -6 1076.93   35.79
  -9   2  -9  592.83   21.02
  -4   2  -9  243.93    9.53
  -7   4 -11  381.00   14.78
 -10  -1   3  368.96   13.62
 -13   0   0    1.18    1.40
  -8  -1   1   54.78    3.27
  -5  -1   1  428.04   14.12
  -5   4 -11  225.44    9.71
 -14   0   2  202.19    9.05
 -14   1  -3   28.42    2.80
 -10   3 -10  384.67   14.71
 -11   0  -3  635.39   22.20
 -10   1  -7  120.03    6.09
 -10   2  -9   60.61    4.06
  -3   3 -10   12.53    1.71
  -9   4 -11  315.41   12.67
 -11  -1   4  212.67    8.93
 -10   0  -4    0.97    1.25
  -7   0  -5  112.11    5.37
   3   2  -2 2957.73   90.05
 -10  -1   2  408.18   14.81
  -9  -1   1  145.64    6.46
  -6   0  -5  939.93   30.57
  -7   1  -8  139.08    6.46
 -12   2  -8    1.01    1.08
  -4   4 -11  120.37    6.13
 -14   0   1    4.39    1.69
 -13   0  -1  415.02   15.60
 -13   1  -5  131.45    6.52
  -6   1  -8  431.21   15.41
  -3   1  -7  181.49    7.01
  -7   3 -11  344.47   13.35
  -6   3 -11  151.70    7.16
   0   3  -8    1.79    0.73
  -8   0  -5  983.01   32.33
 -12   1  -6   52.69    3.73
  -8   1  -8 1169.24   38.23
  -3   2  -9  164.08    6.76
  -8   3 -11  161.11    7.58
  -7  -1   0    0.65    0.79
  -7   2 -10   37.34    3.03
 -14   1  -4   22.71    2.52
  -8   2 -10  256.99   10.49
  -6   2 -10   31.98    2.69
 -11  -1   3  122.73    6.02
  -6  -1   0  523.08   17.36
  -5   0  -5  163.60    6.62
  -2   0  -3   85.33    3.34
 -11   1  -7   51.23    3.67
  -5   1  -8   42.33    2.89
 -11   2  -9  480.36   17.53
  -1   3  -9 1180.61   37.39
  -8  -1   0 2275.14   71.07
  -2  -1   6   50.93    1.91
  -9   0  -5   10.45    1.80
  -9   1  -8  181.16    8.01
  -9   3 -11   66.93    4.34
 -12   0  -3  629.57   22.07
   1   3  -7  261.65    8.60
 -14   0   0    7.36    1.80
 -11   0  -4  144.75    6.91
  -3   0  -4  631.14   20.31
  -5   2 -10   44.41    3.11
 -10  -1   1   65.16    3.95
 -13   0  -2   56.36    3.94
  -9  -1   0    1.65    1.06
  -4  -1   1  153.03    5.42
 -10   3 -11   55.82    3.93
  -7   4 -12    2.74    1.52
  -4   3 -11  545.24   19.05
  -8   4 -12  110.24    6.00
 -11  -1   2  628.04   21.73
  -5  -1   0    1.08    0.55
 -10   2 -10  102.06    5.50
  -6   4 -12  153.58    7.41
 -12   1  -7    3.92    1.40
 -12   2  -9   63.29    4.09
  -2   3 -10  105.08    4.88
  -4   0  -5  556.67   18.38
 -14   0  -1    0.51    1.27
  -4   2 -10  160.91    6.87
  -1   2  -8  392.35   13.15
  -7  -1  -1  268.43    9.90
  -8   0  -6   39.27    2.93
  -7   0  -6 1432.85   45.76
  -5   4 -12  243.09   10.18
  -8  -1  -1   64.78    3.64
 -12   0  -4    2.27    1.28
 -11   1  -8   29.40    2.73
   0   2  -7    0.95    0.53
 -10  -1   0  886.71   29.44
  -6   0  -6  107.35    5.03
  -1   0  -2 1661.97   50.78
  -8   1  -9  192.80    8.28
  -7   1  -9  325.40   12.30
 -11   2 -10    2.96    1.38
 -12  -1   3    2.42    1.49
 -13   0  -3  193.81    8.54
 -11   0  -5  266.36   10.75
  -7   3 -12  106.73    5.67
  -6  -1  -1    2.67    0.83
  -6   1  -9  119.19    5.65
  -2   2  -9    9.55    1.27
  -8   3 -12  403.21   15.17
  -9   1  -9   28.97    2.68
  -8   2 -11  356.36   13.54
  -7   2 -11  609.54   21.23
  -2   1  -7 1267.69   39.71
  -9   3 -12  218.18    9.38
  -6   3 -12   83.14    4.80
 -14   0  -2  190.64    8.46
 -13   1  -7   12.45    1.91
  -9   2 -11  469.85   17.10
  -6   2 -11   61.85    3.86
 -15   0   0    0.30    1.22
 -10   0  -6    1.85    1.18
  -3   3 -11  704.98   23.63
 -12  -1   2  236.51    9.79
  -5   0  -6 1408.29   44.51
 -10   1  -9  101.20    5.39
 -12   1  -8  671.58   23.28
 -11  -1   0    0.32    1.14
  -3   1  -8  164.30    6.48
  -5   3 -12   70.91    4.27
 -10  -1  -1   69.34    4.10
 -13   0  -4   32.74    2.83
 -12   0  -5  658.81   22.89
  -3   2 -10  125.79    5.54
  -3  -1   2   38.37    1.54
  -5   2 -11  358.65   13.22
  -8  -1  -2  152.50    6.55
  -7  -1  -2  594.64   19.90
  -5  -1  -1  436.20   14.48
  -8   4 -13  155.03    7.44
 -12  -1   1    0.81    1.39
 -11   0  -6  206.86    8.83
 -11   1  -9   63.75    4.06
  -7   4 -13   17.54    2.36
  -9  -1  -2  349.37   12.85
  -4  -1   0 1877.66   57.76
 -14   0  -3  472.94   17.27
  -8   0  -7  114.45    5.58
  -7   0  -7  168.20    7.17
  -3   0  -5   61.18    2.91
 -11   2 -11  492.76   17.80
  -9   0  -7  404.27   14.80
 -13   1  -8  144.91    6.84
  -8   1 -10  155.80    7.07
  -7   1 -10   20.99    2.23
 -11  -1  -1   52.79    3.60
  -6  -1  -2  842.25   27.14
  -9   1 -10   47.80    3.41
  -4   1  -9  667.25   22.13
  -4   0  -6   28.65    1.99
  -4   3 -12  306.17   11.66
 -12  -1   0  993.00   33.02
 -10  -1  -2  401.24   14.62
 -13   0  -5    1.16    1.24
 -10   0  -7  328.99   12.58
  -8   3 -13  241.65   10.07
 -12   0  -6    1.28    1.20
 -12   1  -9    0.05    1.12
   1   1  -3 2051.56   62.23
  -8   2 -12  174.42    7.78
  -4   2 -11  232.64    9.12
  -7   3 -13   25.62    2.64
 -10   1 -10  546.92   19.37
  -9   2 -12    1.24    1.32
  -7   2 -12   11.38    1.79
  -9   3 -13    0.87    1.21
 -14   0  -4   14.98    2.03
   0   1  -5 3169.75   96.54
   2   1   0   75.08    2.65
  -8  -1  -3   53.04    3.28
  -1   3 -10    0.25    0.86
 -11   0  -7   82.86    4.73
 -10   2 -12   57.95    3.85
  -6   2 -12  225.07    9.21
  -6   3 -13  101.68    5.42
  -9  -1  -3   73.65    4.13
  -7  -1  -3  917.49   29.74
  -5   0  -7  126.90    5.50
 -13  -1   1    2.03    1.40
 -11  -1  -2  708.04   24.17
 -11   1 -10   34.57    2.93
  -2   3 -11  386.56   13.60
 -12  -1  -1    1.68    1.30
  -5   1 -10   26.51    2.30
   1   2  -6 2885.37   87.80
  -8   0  -8  478.36   16.92
 -10  -1  -3  350.06   13.07
  -9   0  -8    7.06    1.52
 -11   2 -12    1.06    1.20
 -13   0  -6    7.10    1.59
   0   3  -9  428.71   14.09
 -14   0  -5  418.47   15.48
  -5   2 -12  393.76   14.27
  -2   2 -10 1466.17   46.08
  -5   3 -13   16.74    2.11
 -13  -1   0    1.34    1.36
 -12   0  -7  185.47    8.13
 -10   0  -8  249.19   10.06
 -12   1 -10  258.66   10.42
  -8   1 -11  210.59    8.79
  -2   1  -8   69.07    3.26
  -1   2  -9   51.70    2.65
  -9   1 -11   82.49    4.65
  -3   1  -9  904.00   29.05
  -3   3 -12  102.40    5.00
  -6   0  -8 1100.23   35.46
 -12  -1  -2  225.44    9.40
 -11  -1  -3  132.45    6.32
 -10   1 -11   84.87    4.79
  -3   2 -11  135.78    5.86
  -9  -1  -4  762.50   25.51
  -8  -1  -4   96.10    4.75
  -3  -1   1 2242.49   68.40
 -11   0  -8   12.73    1.88
  -8   2 -13  223.47    9.32
 -13  -1  -1    1.99    1.41
  -7  -1  -4  370.42   13.13
  -4   0  -7   34.48    2.23
  -3   0  -6 3356.29  102.90
  -9   2 -13   39.86    3.14
  -9   3 -14  394.28   14.79
  -8   3 -14    4.14    1.57
 -10  -1  -4   51.80    3.47
  -6   1 -11  236.65    9.36
  -4   1 -10   43.38    2.76
  -1   1  -7  429.14   13.98
  -7   2 -13   22.11    2.33
 -13   0  -7  187.96    8.19
 -11   1 -11  111.69    5.68
 -10   2 -13  442.18   16.16
  -1   0  -3  425.58   13.41
  -4   3 -13  321.83   12.12
 -12  -1  -3    2.92    1.38
  -5  -1  -3  644.64   20.92
  -9   0  -9  720.94   24.44
  -5   0  -8  747.12   24.51
  -4   2 -12  748.67   24.90
  -6   2 -13  487.40   17.29
 -13  -1  -2  175.24    7.84
  -6  -1  -4   40.93    2.53
 -10   0  -9   67.98    4.11
  -7   0  -9  651.06   22.01
  -6   3 -14    5.77    1.59
  -2   0  -5  229.13    7.86
  -9  -1  -5   58.06    3.58
  -5   1 -11 1294.68   41.42
  -8  -1  -5  304.39   11.32
  -9   1 -12  270.85   10.71
  -8   1 -12  488.84   17.36
  -4  -1  -2   23.47    1.51
 -11   0  -9  576.43   20.17
 -10  -1  -5   67.35    4.00
 -10   1 -12  291.23   11.37
 -14  -1  -1  169.75    7.72
  -7  -1  -5  785.32   25.78
 -13   0  -8   69.72    4.20
  -6   0  -9    2.02    0.99
  -7   1 -12  125.58    5.94
 -12  -1  -4   68.54    4.16
  -5   2 -13    6.08    1.42
 -13  -1  -3    1.09    1.21
 -11   1 -12   53.13    3.57
  -5   3 -14  339.15   12.79
 -11  -1  -5    5.92    1.52
 -12   0  -9   88.30    4.84
  -9   2 -14   73.69    4.40
 -10   2 -14   15.66    2.02
  -9   0 -10   31.20    2.63
  -3   1 -10   20.49    1.74
  -8   3 -15   61.88    3.99
  -2   3 -12    4.33    1.24
 -14  -1  -2  105.96    5.58
  -8   0 -10  288.19   11.04
  -6   1 -12  105.59    5.17
  -4   0  -8 2544.50   78.71
 -10   0 -10  130.99    6.22
  -7   2 -14  708.29   24.12
  -5  -1  -4  325.22   11.28
  -2   1  -9  331.26   11.38
  -2   2 -11    9.54    1.33
  -6  -1  -5  943.71   30.35
  -4   1 -11  819.60   26.78
  -3   0  -7  341.22   11.65
  -3   3 -13    5.70    1.41
  -1   3 -11 1385.91   43.57
 -13  -1  -4  362.40   13.67
 -12  -1  -5   -0.22    1.16
 -10  -1  -6   58.33    3.70
  -7   3 -15   81.64    4.67
  -3   2 -12   13.38    1.60
 -11   0 -10    3.17    1.35
  -5   0  -9  592.71   19.84
 -13   0  -9  374.52   13.94
   1   3  -8    6.11    0.64
  -6   2 -14   60.36    3.74
 -14  -1  -3   26.72    2.65
 -11  -1  -6 1035.91   34.11
 -10   1 -13   10.67    1.76
  -8   1 -13  339.78   12.75
  -7  -1  -6 1039.20   33.53
  -4  -1  -3 2218.35   68.31
  -1   2 -10  109.48    4.52
  -4   2 -13  115.24    5.40
 -12   0 -10    1.65    1.33
  -6   3 -15   98.62    5.24
  -5   1 -12   89.57    4.52
  -4   3 -14    2.69    1.28
   0   1  -6    0.18    0.37
 -11   1 -13   39.70    3.03
  -6   0 -10   33.69    2.52
 -13  -1  -5  132.63    6.37
  -7   1 -13   43.08    3.12
  -2   0  -6   18.36    1.34
  -1   1  -8   23.14    1.50
  -9   0 -11  548.58   19.14
  -3  -1   7  182.78    5.98
  -3  -1  -1 2257.55   69.06
 -14  -1  -4   27.96    2.59
 -10  -1  -7  117.32    5.69
 -10   0 -11  139.50    6.48
  -9   2 -15   17.47    2.07
  -8   0 -11  438.94   15.68
  -8  -1  -7  207.84    8.36
  -8   2 -15  308.32   11.89
  -6  -1  -6  127.93    5.50
  -5  -1  -5   49.80    2.72
 -11   0 -11  600.83   20.85
  -5   2 -14  905.13   29.86
  -1   0  -4  989.29   30.57
 -11  -1  -7   56.03    3.65
  -6   1 -13  131.65    6.02
   0   3 -10    0.50    0.71
  -7   0 -11  775.16   25.81
  -5   3 -15   73.01    4.28
  -4   0  -9  355.36   12.41
  -7  -1  -7    1.67    1.01
  -7   2 -15    0.93    1.16
 -13  -1  -6  425.86   15.57
  -5   0 -10   66.98    3.61
 -12   0 -11  252.87   10.10
  -9   1 -14  489.07   17.39
  -4  -1  -4   94.98    3.97
  -3   0  -8   20.44    1.61
  -3   1 -11 1073.14   34.27
 -12  -1  -7    3.96    1.34
  -7   3 -16  167.75    7.54
  -4   1 -12  450.09   15.58
  -8   1 -14    3.66    1.32
 -10  -1  -8  615.35   21.18
  -9  -1  -8  180.24    7.67
  -6   2 -15  227.72    9.22
  -2   1 -10  186.87    7.03
  -6   0 -11   66.86    3.74
  -3   2 -13   40.51    2.73
   0   2  -9    0.10    0.61
 -11  -1  -8   32.63    2.74
  -9   0 -12    1.58    1.15
  -7   1 -14  792.83   26.53
  -2   2 -12  601.17   19.93
 -13  -1  -7   13.58    1.86
  -6  -1  -7    9.62    1.34
  -5  -1  -6  994.23   31.72
  -3   3 -14   60.32    3.60
  -2   3 -13  984.19   31.81
 -14  -1  -6   20.87    2.22
 -11   0 -12    2.46    1.18
  -8   0 -12  204.45    8.42
  -6   3 -16   81.59    4.65
  -4   2 -14   10.09    1.59
 -12  -1  -8  685.93   23.49
 -10  -2   2   15.08    1.79
  -9  -2   2  149.73    6.17
  -8   2 -16  204.46    8.62
  -7  -1  -8  130.18    5.80
  -2   0  -7  145.17    5.45
 -10  -2   1   39.47    2.77
  -9  -2   3  299.96   10.70
  -9  -2   1  700.70   23.15
  -7   0 -12   14.28    1.78
  -4  -1  -5 1702.83   52.88
 -10  -2   0  628.01   21.25
  -9  -2   0   -0.17    0.89
  -9  -1  -9   30.87    2.56
  -6   1 -14    9.04    1.58
  -4   0 -10  192.05    7.46
   1   2  -7   69.36    2.53
 -10   1 -15    0.97    1.08
  -5   0 -11  423.20   14.77
  -5   2 -15    0.97    1.07
  -1   2 -11   85.38    3.82
 -11  -1  -9   63.19    3.91
  -9   1 -15    4.58    1.38
  -7   2 -16   15.69    2.01
 -11  -2   0    0.44    1.08
  -8  -2   2   15.02    1.52
  -8  -2   1   11.69    1.42
  -8  -1  -9  203.90    8.30
  -1   1  -9 1919.51   59.29
  -9  -2  -1  638.70   21.43
  -8   1 -15   79.63    4.45
  -3   0  -9  212.88    7.87
  -1   0  -5  400.81   12.85
 -10   0 -13  516.98   18.22
  -9   0 -13   47.29    3.27
  -8  -2   3  993.72   31.52
  -8  -2   0  146.80    6.05
  -6  -1  -8  436.97   15.13
  -3  -1  -3 2189.63   67.21
 -12  -1  -9    1.75    1.24
 -11  -2  -1  484.84   17.12
  -6   0 -12  270.27   10.27
  -5  -1  -7  277.84   10.02
  -4   1 -13  426.76   14.94
  -3   1 -12  157.08    6.43
   0   0   3    0.60    0.20
   0   1  -7   25.16    1.36
 -10  -2  -2   15.09    1.86
  -8   0 -13  249.30    9.84
  -9  -2  -2  155.81    6.64
  -8  -2  -1   10.56    1.42
  -7  -1  -9  326.52   11.96
  -7   1 -15  136.35    6.28
  -6   2 -16  129.55    6.13
 -11  -2  -2    1.95    1.22
  -5   1 -14  494.59   17.20
 -13  -1  -9   68.58    4.10
 -10  -1 -10  558.68   19.46
  -9  -1 -10   46.49    3.18
  -8  -2   4  150.23    5.68
  -2   1 -11  542.24   17.96
 -12  -2  -1    2.69    1.48
 -11  -1 -10   27.21    2.54
  -4  -1  -6    5.06    0.92
  -3  -1   6  105.14    3.50
 -10  -2  -3  480.53   16.91
  -8  -2  -2   17.41    1.79
  -7   0 -13   29.10    2.45
  -3   2 -14 1321.19   42.17
  -9  -2  -3  293.62   10.99
  -8   2 -17  301.83   11.63
 -12  -2  -2    2.59    1.34
  -8  -1 -10  151.13    6.65
  -7  -2   1  580.14   18.98
   0   0   2  360.11   11.13
 -12  -1 -10  251.06   10.05
  -7  -2   2  855.26   27.19
  -7  -2   0    2.94    0.90
  -6   1 -15  147.04    6.56
  -4   0 -11  298.65   10.81
  -3  -1  -4  662.51   21.08
  -2   0  -8 2249.80   69.34
  -9   1 -16  239.24    9.63
  -6  -1  -9  124.39    5.52
  -5   0 -12  475.20   16.42
 -10   0 -14   15.38    1.96
  -9   0 -14   84.47    4.61
  -5  -1  -8   41.12    2.58
 -12  -2  -3  551.01   19.35
 -10  -2  -4    2.62    1.21
  -8  -2  -3 1059.89   34.14
  -8   1 -16  190.96    8.08
  -7  -2  -1  556.99   18.49
  -7   2 -17  254.75   10.13
 -11  -2  -4  112.69    5.55
  -9  -2  -4   77.46    4.17
  -7  -1 -10   21.79    2.07
  -8   0 -14    8.14    1.53
  -7  -2   3  487.00   15.86
  -6   0 -13  565.04   19.34
 -10  -1 -11   84.52    4.60
 -11  -1 -11  108.12    5.41
  -9  -1 -11   89.49    4.72
   0   2 -10   33.62    1.87
 -12  -2  -4    2.12    1.35
  -4  -1  -7  120.02    4.98
  -1   0  -6 3888.13  118.53
   2   2  -3   61.72    2.10
 -10  -2  -5  707.42   23.91
  -8  -2  -4  149.77    6.39
  -7   1 -16  209.84    8.63
   0   0   1    0.37    0.07
 -12  -1 -11    0.34    1.10
 -11  -2  -5  216.38    8.91
  -8  -1 -11  206.91    8.43
  -1   1 -10    0.94    0.68
  -7   0 -14  780.59   26.06
  -7  -2  -3  471.33   16.05
  -6   2 -17   77.06    4.37
  -3  -1  -5 2181.90   67.18
 -10   0 -15  354.78   13.19
  -6  -1 -10  852.92   27.90
 -13  -2  -4   35.05    2.94
   1   1  -4  149.63    4.71
 -10  -2  -6    2.91    1.26
  -9   0 -15   25.89    2.43
  -8  -2  -5  798.03   26.32
  -7  -1 -11  451.74   15.87
  -5   0 -13    4.74    1.23
  -4   0 -12  954.93   30.86
 -11  -2  -6  165.21    7.31
 -11  -1 -12   53.90    3.52
 -10  -1 -12  293.59   11.29
  -7  -2   4    7.15    0.84
   0   1  -8    0.40    0.46
  -9  -2  -6   99.31    4.98
  -9  -1 -12  273.24   10.61
  -7  -2  -4    7.78    1.22
  -6  -2   0 2267.98   70.00
  -3   2 -15   37.45    2.78
  -8   0 -15  349.40   12.96
  -6   0 -14   68.87    3.87
  -4   2 -16  383.76   13.91
 -13  -2  -5    2.03    1.35
 -12  -2  -6    2.45    1.33
  -6  -2   1  177.67    6.50
  -7   2 -18   65.45    4.01
  -3   0 -11  153.99    6.21
  -8  -1 -12  533.58   18.53
  -6  -2  -2  177.13    6.78
 -10  -2  -7  290.99   11.19
  -8  -2  -6   33.01    2.51
  -5   2 -17  154.19    6.88
  -3  -1  -6  108.39    4.40
  -2   2 -14    5.79    1.23
 -11  -2  -7   76.73    4.36
  -7  -2  -5   80.70    4.08
 -13  -2  -6    3.69    1.43
  -9  -2  -7  326.87   12.18
  -7   0 -15    0.79    1.13
  -7   1 -17  263.92   10.34
  -6  -2   2  179.85    6.42
  -6  -1 -11  221.87    8.68
  -1   0  -7  111.41    4.25
 -12  -2  -7  157.35    7.10
  -6  -2  -3  330.28   11.56
  -5  -1 -10   25.29    2.08
  -4   1 -15  380.08   13.64
   0   0  -1    0.16    0.07
   2   2  -2  812.97   24.97
 -11  -1 -13   44.64    3.16
 -10  -1 -13    9.57    1.66
  -5   1 -16   95.30    4.86
  -3   1 -14   72.10    3.80
  -2  -1  -1   18.81    1.00
  -9  -1 -13    0.35    1.07
  -9   0 -16   46.65    3.21
  -2  -1   0   80.54    2.83
  -6   2 -18   57.88    3.74
  -1   1 -11 2123.92   65.73
   1   2  -8  405.96   12.81
 -13  -2  -7  168.87    7.49
 -11  -2  -8   14.33    1.97
 -10  -2  -8  201.27    8.39
  -7  -2  -6 1046.75   33.75
  -6  -2  -4    6.85    1.16
  -5   0 -14  997.47   32.44
  -4   0 -13  125.85    5.60
  -4  -1  -9  629.33   20.73
  -2  -1  -2  284.26    9.25
  -2   0 -10 1879.43   58.37
   2   3  -5 1289.84   39.38
 -12  -2  -8    1.06    1.14
  -9  -2  -8    5.53    1.36
  -8   0 -16  247.14    9.79
  -6   1 -17  485.85   17.14
  -6   0 -15  246.89    9.65
  -2   1 -13 1552.28   48.83
  -1   2 -13   12.02    1.43
  -3   0 -12   15.57    1.67
   0   0  -2  385.60   11.91
   0   2 -11    0.09    0.63
  -6  -2   3  327.48   10.75
  -6  -2  -5  790.11   25.71
  -6  -1 -12  104.95    5.03
 -13  -2  -8   64.59    4.00
 -11  -2  -9  513.77   18.16
 -10  -2  -9   65.84    3.95
  -8  -2  -8  401.58   14.38
  -7  -2  -7  135.11    5.95
  -5  -1 -11 1258.23   40.13
 -10  -1 -14   18.51    2.10
  -7   0 -16   17.82    2.06
  -4   2 -17  189.57    7.95
  -3   2 -16  201.29    8.17
  -7  -1 -13   50.99    3.28
 -12  -2  -9   69.72    4.14
  -9  -2  -9  624.40   21.37
  -7   1 -18   28.97    2.54
  -5   2 -18    6.18    1.59
  -6  -2  -6   94.85    4.46
  -4  -1 -10   38.36    2.51
  -4   1 -16  170.86    7.24
  -2  -1  -4    6.68    0.75
  -5  -2  -1  464.01   15.27
  -5  -2  -2  125.67    5.03
  -3  -1  -8  159.24    6.17
  -8  -1 -14    3.42    1.25
  -7  -2  -8    9.34    1.38
  -5   0 -15    3.00    1.29
  -5   1 -17  282.10   10.83
  -3   1 -15  251.96    9.62
  -2   2 -15   30.48    2.40
 -11  -2 -10    2.74    1.25
 -10  -2 -10  105.09    5.31
  -8  -2  -9  215.78    8.69
  -5  -2  -3  434.95   14.60
   0   0  -3    0.21    0.18
  -8   0 -17  356.84   13.22
  -2   0 -11    8.99    1.21
 -12  -2 -10    1.02    1.10
  -6   0 -16  143.80    6.44
  -6   2 -19    6.36    1.59
  -9  -2 -10   25.03    2.34
  -6  -1 -13  136.63    6.12
  -6   1 -18  211.32    8.69
  -1   1 -12   20.27    1.73
  -5  -2  -4  372.14   12.78
  -2  -1  -5 2599.70   79.71
   1   1  -5  147.59    4.76
  -7  -1 -14  804.36   26.80
  -3   0 -13   48.81    2.97
  -9  -1 -15    5.28    1.40
  -7  -2  -9  539.58   18.54
  -7   0 -17  339.61   12.67
  -5  -2   1  498.83   16.08
  -2   1 -14    1.05    0.98
 -11  -2 -11  514.29   18.20
  -5  -2  -5  119.40    5.09
  -4  -1 -11  812.15   26.49
  -3  -1  -9  888.06   28.46
  -1   0  -9   67.57    3.08
 -10  -2 -11  127.45    6.07
   0   0  -4   62.04    2.32
  -8  -1 -15   80.00    4.41
  -7   1 -19  212.02    8.74
  -9  -2 -11  464.86   16.57
  -6  -2  -8  840.99   27.52
  -4   2 -18   93.32    4.91
  -3  -1   5 1967.22   59.80
  -2  -1  -6   54.04    2.59
  -1   2 -14 1697.11   53.28
  -5  -2  -6 1156.42   36.78
  -5   0 -16  198.93    8.18
  -3   2 -17   21.82    2.26
   0   1 -10    0.71    0.63
  -6  -1 -14    8.62    1.57
  -4   0 -15  223.08    8.82
  -4   1 -17  556.72   19.25
  -7  -2 -10   36.71    2.72
  -5  -1 -13   15.38    1.78
  -5   1 -18   46.30    3.29
   0   2 -12 1060.09   33.44
  -8  -2 -11  360.06   13.27
  -6   0 -17  101.11    5.11
  -3   1 -16  137.92    6.14
  -2   0 -12  722.64   23.60
 -11  -2 -12    2.96    1.26
 -10  -2 -12   56.99    3.67
  -7  -1 -15  132.40    6.13
  -9  -1 -16  223.81    9.12
  -6  -2   4    6.31    0.65
  -6  -2  -9    1.05    0.98
   0   0  -5    0.50    0.33
  -5  -2  -7  109.57    4.92
  -3  -1 -10   16.79    1.61
  -3   0 -14 1574.99   49.83
  -9  -2 -12    3.15    1.30
  -6   1 -19   12.00    1.81
  -4  -1 -12  450.63   15.61
  -2  -1  -7 1250.39   39.12
  -2   2 -16  588.55   20.05
  -7   0 -18   78.36    4.38
  -5  -2   2  131.03    4.76
  -1   1 -13    9.74    1.39
  -8  -1 -16  196.05    8.24
  -1   0 -10  126.29    5.07
  -7  -2 -11  631.58   21.50
  -2   1 -15  572.16   19.40
  -8  -2 -12  172.57    7.46
   1   1  -6  407.07   12.75
 -10  -2 -13  468.81   16.81
  -6  -2 -10   33.48    2.55
  -6  -1 -15  143.95    6.48
  -5  -2  -8  553.26   18.67
  -5  -1 -14  472.39   16.55
  -5   0 -17  194.92    8.13
  -4  -2  -3  699.10   22.52
  -4   0 -16  447.49   15.85
  -2  -1  -8   70.79    3.33
  -9  -2 -13   41.14    3.06
  -7  -1 -16  207.79    8.61
  -4  -2  -2  127.08    5.00
  -4  -2  -4  188.83    7.09
  -3  -1 -11 1056.03   33.83
  -2   0 -13   95.36    4.49
  -6   0 -18   61.12    3.79
  -4  -2  -5  415.23   14.11
   0   1 -11 1187.35   37.26
   1   1   0    0.52    0.18
  -7  -2 -12   11.82    1.70
  -5  -2  -9  470.67   16.26
  -5   1 -19  320.45   12.20
  -3   0 -15   45.22    3.05
  -3   1 -17  472.33   16.69
  -1   2 -15   41.46    2.80
  -8  -2 -13  211.34    8.76
  -8  -1 -17   33.15    2.74
  -6  -2 -11   69.47    3.92
  -4  -2  -1   62.11    2.88
  -4  -2  -6   19.59    1.73
  -1   0 -11  104.08    4.51
 -11  -3  -4  173.55    7.81
  -6   1 -20  130.84    6.22
 -11  -3  -5    5.47    1.59
 -10  -3  -3  227.36    9.38
 -10  -3  -4   42.76    3.22
  -2  -1   2  286.25    8.82
  -2  -1  -9  319.21   11.16
   0   0  -7    1.21    0.51
 -10  -3  -2  287.41   11.22
 -10  -3  -5   48.25    3.46
  -9  -2 -14   77.56    4.45
  -6  -1 -16  102.83    5.21
  -5  -1 -15  109.80    5.39
  -1   1 -14  213.95    8.27
   0   2 -13    0.99    0.87
 -11  -3  -6  744.58   25.54
 -10  -3  -6   35.86    2.94
  -7  -1 -17  257.39   10.23
  -5  -2 -10   49.12    3.10
  -4  -2  -7   31.47    2.24
  -3  -1 -12  157.61    6.57
 -12  -3  -6   38.52    3.19
  -7  -2 -13   24.35    2.42
  -2   1 -16    6.47    1.46
   1   1  -7  406.25   12.87
 -11  -3  -7   34.26    2.95
  -9  -3  -3   55.50    3.63
  -9  -3  -5   48.07    3.40
  -6  -2 -12  222.64    8.96
  -4  -2   0 3740.79  114.30
  -4  -1 -14    3.78    1.19
  -8  -2 -14    5.51    1.45
  -2   0 -14    6.68    1.36
 -12  -3  -7    4.80    1.56
 -10  -3  -7   74.96    4.46
  -9  -3  -2  241.60    9.67
  -9  -3  -6  557.49   19.61
  -6   0 -19    9.44    1.72
  -4  -2  -8 2027.63   63.34
   1   2 -10  109.66    4.08
  -2  -1 -10  188.33    7.28
   0   0  -8 4436.71  135.38
 -12  -3  -8  501.38   18.14
 -10  -3  -8  486.25   17.57
  -9  -3  -7   39.16    3.06
  -9  -2 -15   23.98    2.39
  -5  -2 -11  355.24   12.94
  -4   1 -19   96.34    5.14
  -1   0 -12  393.46   13.60
  -9  -3  -1  106.59    5.28
  -5   1 -20    4.91    1.57
   0   1 -12    0.77    0.88
  -8  -3  -4   63.60    3.88
  -8  -3  -3   42.11    3.03
  -8  -3  -5  193.83    8.20
  -7  -2 -14  660.32   22.64
  -5  -2   3  421.12   13.40
  -3  -1 -13   10.44    1.50
  -3   1 -18    1.72    1.32
 -11  -3  -9   41.16    3.29
  -9  -3  -8  137.77    6.60
  -8  -3  -6   41.87    3.09
  -6  -2 -13  454.40   16.21
  -4  -2  -9  258.17    9.72
 -10  -3  -9   63.27    4.11
  -8  -2 -15  297.25   11.55
  -8  -3  -2  136.33    6.22
  -8  -3  -7  162.19    7.29
  -1  -1  -5  166.20    6.00
  -9  -3  -9   26.92    2.58
  -5  -2 -12  398.61   14.36
  -5   0 -19  195.94    8.36
  -2  -1 -11  540.27   18.18
  -1   1 -15    8.21    1.48
   1   1  -8   21.90    1.26
 -11  -3 -10   20.35    2.39
  -4   0 -18  103.76    5.35
   0   0  -9    2.82    0.78
 -10  -3 -10  401.40   15.00
  -8  -3  -8  826.36   27.81
  -4  -2 -10  161.54    6.80
  -2   1 -17  310.48   11.77
  -1  -1  -3 2237.19   68.52
  -1  -1  -6  415.57   13.71
  -8  -3  -1   43.22    3.00
  -7  -2 -15    0.77    1.13
   0   2 -14   87.31    4.16
  -9  -3 -10   30.54    2.76
  -7  -3  -5  478.86   16.96
  -3   0 -17   23.61    2.31
  -1   0 -13   15.53    1.64
   1   1  -1 1517.05   46.18
  -8  -3  -9  141.13    6.65
  -7  -3  -4  272.09   10.53
  -6  -1 -18  209.86    8.79
  -5  -1 -17  274.30   10.78
  -3  -2  -4  451.82   15.11
  -3  -2  -5   33.06    2.15
  -1  -1  -7  408.41   13.62
  -8  -2 -16  206.38    8.72
  -3  -2  -6 2475.78   76.66
 -10  -3 -11   58.67    3.90
  -7  -3  -3  588.54   20.18
  -7  -3  -7    3.85    1.24
  -4   1 -20  251.30   10.23
   0   1 -13  226.31    8.48
  -4  -2 -11  239.09    9.32
  -4  -1 -16  158.20    7.04
  -2  -1 -12    5.04    1.19
  -3  -2  -7  254.47    9.39
  -9  -3 -11   62.87    4.09
  -8  -3 -10  127.94    6.25
  -7  -3  -8   97.27    5.11
  -3   1 -19  768.25   26.10
  -1  -1  -2  299.78    9.74
  -1  -1  -8   24.99    1.79
   0   0 -10   27.31    1.85
  -8  -3   0 1461.39   46.53
  -7  -3  -2  372.20   13.49
  -6  -2 -15  218.54    9.05
  -3  -2  -8   14.13    1.58
   1   1  -9 1959.88   60.27
   1   2 -11   84.02    3.45
  -7  -2 -16   13.20    1.94
  -5   0 -20    5.34    1.49
  -2   0 -16  706.76   23.84
  -7  -3  -9  214.06    8.96
  -4   0 -19   59.01    3.86
  -3  -2  -2 2880.98   88.50
  -4  -2 -12  707.04   23.75
  -3  -1 -15  239.24    9.49
  -1  -1  -9 1942.48   60.40
  -1   1 -16    1.90    1.20
  -9  -3 -12  202.24    8.73
  -8  -3 -11  144.78    6.83
  -5  -2 -14  856.67   28.55
  -6  -1 -19    8.02    1.62
  -5  -1 -18   50.15    3.50
  -3  -2  -9  166.92    6.86
  -2  -1 -13 1556.59   49.35
  -2   1 -18   31.13    2.77
  -7  -3 -10   15.87    2.04
  -3   0 -18  262.15   10.45
  -6  -3  -5  600.33   20.58
  -6  -3  -6   82.80    4.49
  -4  -1 -17  583.15   20.29
  -6  -3  -4   28.51    2.44
  -6  -3  -7    6.37    1.44
   0   0 -11    0.16    0.66
  -8  -3 -12  364.43   13.79
  -9  -3 -13    0.66    1.19
  -7  -2 -17  293.62   11.49
  -6  -3  -8  322.22   12.23
  -6  -2 -16  123.38    6.02
  -4  -1   6    3.59    0.44
  -4  -2 -13  116.68    5.61
  -1  -1 -10    0.96    0.81
   0   1 -14    0.28    0.97
  -6  -3  -3  942.02   30.85
  -8  -3   1   41.44    2.73
  -7  -3 -11  316.40   12.22
  -5  -2 -15    1.23    1.16
   1   1 -10    1.30    0.67
  -6  -3  -9   78.66    4.46
  -3  -2  -1  340.19   11.43
  -3  -1 -16  132.81    6.22
  -3   1 -20    1.28    1.35
  -2   0 -17   10.47    1.80
  -2  -1 -14    0.60    1.01
  -1  -1  -1 1539.13   47.17
  -8  -3 -13  238.23    9.86
  -7  -3   0    1.67    1.00
  -5  -1 -19  296.23   11.59
  -4   0 -20  667.18   23.08
  -3  -2 -11  131.46    5.92
  -1   0 -15   57.97    3.54
  -7  -3 -12   95.01    5.19
  -6  -3  -2  488.79   16.97
  -6  -3 -10  541.53   19.07
  -1  -1 -11 1989.00   62.15
   0   0 -12 1271.91   40.31
  -4  -2 -14   10.19    1.70
  -1   1 -17  620.34   21.35
  -6  -2 -17   82.66    4.69
  -4  -1 -18   69.06    4.19
  -3   0 -19  104.21    5.46
   1   2 -12  337.45   11.39
  -5  -2 -16  176.04    7.75
  -2   1 -19   42.10    3.32
  -8  -3 -14    3.60    1.39
  -4  -2   2  122.09    4.40
  -5  -3  -6  601.32   20.64
  -5  -3  -7  166.78    7.28
  -3  -1 -17  496.76   17.69
  -2  -1 -15  552.15   19.15
  -1  -1 -12   16.43    1.77
   1   1 -11 2068.67   63.99
  -5  -3  -5   21.79    2.17
  -5  -3  -8   28.34    2.51
   0   1 -15  528.65   18.16
  -4  -2 -15  197.77    8.39
  -2  -2  -6   18.03    1.67
  -2  -2  -7   99.44    4.57
  -1   0   3  412.41   12.91
  -6  -3  -1    1.80    0.98
  -6  -3 -12   89.63    4.96
  -2   0 -18  321.22   12.36
  -5  -3  -4  226.80    9.03
  -5  -3  -9  758.63   25.61
  -5  -1 -20    5.37    1.53
  -2  -2  -5  166.76    6.54
  -2  -2  -8 1711.45   53.77
  -1   0 -16  328.68   12.35
  -7  -3 -14  595.95   20.96
  -6  -2 -18   53.42    3.65
  -3  -2 -13   37.96    2.87
  -5  -2 -17  158.43    7.24
  -4  -1 -19   96.17    5.24
  -4   0 -21   17.99    2.34
  -3  -2   0    0.00    0.49
  -2  -2  -4  331.21   11.50
  -1  -1 -13    8.90    1.46
  -7  -3   1  207.04    8.00
  -6  -3 -13  104.95    5.50
  -2  -2 -10 1435.71   45.67
  -2  -1 -16    6.42    1.61
  -1   1 -18   13.45    2.01
  -5  -3 -11  869.16   29.12
  -4  -2 -16  378.07   14.10
  -3  -1 -18    1.45    1.28
   1   1 -12   17.18    1.56
  -7  -3 -15   82.21    4.79
  -3  -2 -14 1326.34   42.86
   0   0 -14  113.53    5.34
  -6  -3 -14    3.52    1.42
  -5  -3 -12   73.56    4.40
  -2  -2 -11    7.23    1.39
   0   1 -16   -0.07    1.16
  -5  -2 -18    6.45    1.58
  -2  -2  -3   63.26    3.12
  -2   0 -19    9.26    1.91
  -1  -1 -14  212.78    8.64
  -1   0 -17  106.05    5.47
  -6  -3   0  357.69   12.74
  -5  -3  -2  350.97   12.75
   0  -1  -7   24.30    1.72
   0  -1  -8    0.24    0.63
  -4  -1 -20  271.16   10.96
   0  -1  -6    0.35    0.54
   1   0  -7  118.12    4.51
  -4  -3  -7   88.04    4.73
  -3  -2 -15   36.78    2.95
   1   0  -8  559.16   18.08
  -4  -3  -6    4.48    1.32
  -4  -2 -17  193.25    8.41
  -2  -2 -12  594.34   20.39
  -2  -1 -17  304.43   11.85
   0  -1  -9  786.07   25.48
   1   0  -6 3724.52  113.63
  -6  -3 -15  105.60    5.61
  -5  -3 -13   12.69    1.93
  -4  -3  -9  392.61   14.44
 -10  -4  -7  181.40    8.57
 -10  -4  -8  117.29    6.39
   0  -1  -5 3034.73   93.04
   1   0  -9   66.02    3.13
 -10  -4  -9   43.44    3.60
  -4  -3  -5 1084.81   35.32
  -4  -3 -10   46.71    3.33
  -3   0 -21   43.42    3.47
   0   0 -15    0.09    1.09
  -1  -1 -15    7.30    1.56
  -9  -4  -7  187.07    8.75
  -9  -4  -8    2.23    1.50
  -5  -3 -14  345.72   13.27
  -4  -3 -11  533.37   18.89
  -2  -2 -13   67.34    4.00
   1   0 -10  137.65    5.55
  -9  -4  -6   71.80    4.76
  -3  -2 -16  203.10    8.70
  -6  -3 -16   68.56    4.31
  -4  -3  -4   57.30    3.52
  -1   0 -18   29.46    2.85
   0  -1 -11 1157.06   37.07
  -9  -4 -10   15.01    2.28
  -5  -3  -1  280.99   10.50
  -2   0 -20  359.43   13.85
  -1  -1   0    1.69    0.33
  -9  -4  -5    5.96    1.76
  -4  -3 -12  300.91   11.78
   0   1 -17 1475.72   47.56
  -9  -4 -11  283.59   11.71
   0  -1  -4    0.30    0.46
  -8  -4  -8  236.62   10.32
  -2  -2 -14    5.39    1.47
   1   0 -11   99.57    4.50
  -8  -4  -9  112.43    6.19
  -5  -3 -15   72.70    4.45
   0  -1 -12    0.11    0.97
  -8  -4  -6   19.64    2.57
  -8  -4 -10  147.17    7.33
  -3  -1 -20    0.74    1.27
  -1  -1 -16    2.10    1.27
  -4  -3  -3 1273.45   40.93
  -4  -3 -13  316.92   12.34
   0   0 -16  386.37   14.26
   1   1 -14  218.67    8.52
  -7  -3   2  383.46   13.15
  -1  -2  -9   49.59    3.13
   1   1  -2  274.92    8.48
  -8  -4 -11  200.54    9.10
  -1  -2  -7   71.17    3.74
  -8  -4  -5  491.94   18.35
  -6  -3   1    1.57    0.96
  -4  -2 -19   48.47    3.60
  -3  -2   1  336.36   11.10
  -1  -2 -10  104.28    5.07
  -5  -3 -16   75.35    4.61
  -2  -2 -15   28.19    2.64
  -1  -2  -6 2877.51   89.03
   0  -1 -13  224.09    8.97
  -8  -4 -12  105.13    5.87
  -4  -3 -14    3.66    1.47
  -3  -3  -8   90.38    4.85
  -1   0 -19   16.47    2.24
  -7  -4  -8    3.30    1.57
  -7  -4  -9  349.65   13.87
  -3  -3  -9  591.57   20.58
  -2  -1 -19   44.47    3.53
  -1  -2 -11   79.25    4.31
  -7  -4  -7   84.17    5.21
  -7  -4 -10   27.05    2.82
  -8  -4  -4   79.63    5.02
  -2   0 -21   11.08    2.09
  -7  -4  -6  580.78   21.07
  -3  -3  -6   90.32    4.81
  -3  -3 -11  694.75   23.85
  -3  -2 -18  211.21    9.13
  -1  -2  -5  246.95    9.16
   1   0  -4  946.34   29.29
  -3  -1 -21  154.93    7.41
  -1  -2 -12  317.13   11.98
   1   0 -13   17.03    1.85
  -4  -3 -15  288.59   11.55
  -2  -2  -1   82.20    3.61
   0  -1 -14    0.28    1.07
   0   0 -17    0.35    1.32
  -7  -4 -12    2.50    1.39
  -5  -3   0    0.37    0.81
   1   1 -15   11.30    1.67
  -3  -3  -5 1131.06   36.79
  -3  -3 -12   97.06    5.24
  -8  -4  -3  604.36   21.75
  -7  -4 -13   17.27    2.41
  -3  -3 -13    4.02    1.43
  -6  -4  -8  471.52   17.66
  -4  -3 -16  110.87    5.83
  -2  -1 -20   18.46    2.46
  -6  -4 -10   29.73    2.96
  -3  -2 -19   92.16    5.28
  -2  -2 -17   10.63    1.86
  -1  -2  -4  734.84   23.95
  -1  -1 -18   13.34    2.06
  -1   0 -20    8.77    2.00
   0  -1 -15  514.53   18.24
   1   0 -14 2110.61   66.37
  -7  -4  -4   11.50    2.05
  -6  -4  -7  238.74   10.38
  -6  -4 -11   46.40    3.68
  -3  -1   4  651.42   19.99
  -3  -3  -4  342.03   12.69
  -1  -2 -14 1683.44   53.86
  -6  -4  -6   61.08    4.34
  -6  -4 -12  129.16    6.68
   0   0 -18  141.53    6.92
  -4  -3 -17  400.98   15.13
   1   1 -16    1.34    1.29
  -6  -4 -13  262.60   11.02
  -6  -4  -5  411.78   15.82
  -4  -3  -1   59.89    3.44
  -3  -3 -15  154.90    7.33
   1   0 -15   62.49    3.87
  -7  -4  -3  263.13   11.09
  -3  -2 -20    1.59    1.35
  -2  -2 -18  282.28   11.43
  -1  -1 -19  661.28   23.24
  -2  -3  -9  228.82    9.44
  -2  -3 -10  111.13    5.68
  -2  -1 -21  114.05    6.13
  -6  -4 -14   30.93    2.98
  -2  -3  -8   47.70    3.34
   1  -1 -10    0.57    0.81
  -5  -4  -9  259.90   11.02
  -5  -4 -10   31.73    3.13
  -3  -3  -3 1130.75   36.66
  -2  -3 -11  373.59   14.05
  -1  -2  -3  250.96    9.15
  -5  -4  -8  286.35   11.88
  -5  -4 -11  217.39    9.64
  -1   0 -21    1.33    1.56
   1  -1  -8   24.87    1.91
   1  -1 -11 2052.16   64.35
  -3  -3 -16   96.36    5.40
  -2  -3  -7  743.50   25.18
  -2  -3 -12    5.28    1.50
  -1  -2 -16  280.94   11.29
  -6  -4  -4    3.72    1.45
  -5  -4  -7   72.80    4.78
  -5  -4 -12  240.78   10.37
  -4  -2   3  668.15   20.70
   0   0 -19   -0.15    1.43
   0  -2  -9    0.66    0.91
   0  -2 -10   29.78    2.46
   0  -1 -17 1462.56   47.50
   1  -1 -12   16.74    1.87
  -2  -2 -19    8.89    1.87
   0  -1  -2    1.59    0.44
   0  -2 -11   -0.12    0.96
   1  -1  -7  425.20   14.45
   1   0 -16  352.39   13.34
  -5  -4 -13    3.85    1.56
  -2  -3  -6   33.19    2.75
   0  -2  -8 3213.16   99.54
  -6  -3   2  501.63   16.59
   2   1 -10  189.24    6.89
  -3  -3 -17  358.39   13.86
  -1  -1 -20    6.97    1.79
   0  -2 -12 1006.93   33.15
   1  -1 -13    8.31    1.49
   2   1  -9  340.88   11.34
  -7  -4  -2  432.19   16.27
  -5  -3   1  280.98   10.12
  -5  -4 -14  535.03   19.52
  -2  -3 -14    1.22    1.26
  -1  -2 -17   85.95    5.03
   0  -2  -7    0.81    0.79
   2   1 -11  540.74   17.81
  -2  -2   0 1512.02   46.96
   1   2  -3  241.64    7.92
   0  -2 -13    0.09    1.05
  -5  -4  -5   59.91    4.30
  -4  -1   5 1629.05   49.85
  -2  -3  -5 1420.00   45.66
   0  -1 -18    0.88    1.29
   1   0  -3  422.06   13.31
   1  -1  -6  414.85   14.04
  -6  -4  -3  200.95    9.10
  -5  -4 -15    0.02    1.18
  -2  -3 -15  420.63   15.76
   1  -1 -14  211.28    8.84
   2   1  -8   68.31    2.84
  -4  -4 -10  121.89    6.51
  -3  -3  -2   31.28    2.46
  -2  -2 -20  311.87   12.51
   1   0 -17  112.34    5.93
   2   1 -12    5.77    1.07
  -4  -4  -9  131.75    6.85
  -4  -4 -11  122.19    6.50
  -3  -3 -18    1.14    1.31
   0  -2  -6  239.33    9.16
   0   0 -20 1515.30   49.65
  -4  -4 -12  426.40   16.22
  -1  -2 -18   29.28    2.88
  -4  -4  -8 1061.25   35.76
  -2  -3 -16    6.90    1.72
  -1  -2  -2 1090.44   34.59
  -1  -1 -21   90.14    5.39
  -4  -3   0  963.24   31.12
  -5  -4  -4  183.40    8.58
  -4  -4  -7   28.77    2.96
   0  -2 -15    0.30    1.09
   2   0 -10 1806.30   56.45
   2   0 -11    7.84    1.31
   2   1 -13 1527.79   48.25
  -2  -3  -4    2.42    1.16
   0  -1 -19   61.20    4.27
  -4  -4 -14    6.56    1.74
  -1   0   2 1563.93   47.76
  -1  -3 -10    0.25    1.13
  -1  -3 -11 1371.99   44.63
   2   0  -9   11.96    1.32
  -1  -3  -9 1219.77   39.89
   0  -2  -5    0.78    0.75
   1  -1  -5  172.13    6.54
   2   0 -12  726.71   24.11
  -2  -3 -17  229.35    9.87
  -1  -3 -12    8.21    1.73
  -1  -2 -19   12.55    2.22
   1   0 -18   26.85    2.90
  -6  -4  -2  112.35    6.06
  -4  -4 -15  123.56    6.51
  -1  -3  -8    8.70    1.64
   0  -2 -16  322.40   12.72
   1  -1 -16    1.99    1.45
  -1  -3 -13   12.45    2.00
   2   0  -8 2160.41   66.84
   2   1  -7 1272.17   39.22
   2   0 -13   98.82    4.95
   2   1 -14    1.17    1.09
  -1  -3  -7  256.15   10.36
  -1  -3 -14  132.58    6.67
  -2  -3 -18   23.96    2.67
  -5  -4  -3  203.30    9.17
  -4  -4  -5  216.22    9.72
  -3  -4 -10   71.78    4.76
  -3  -4 -12    7.64    1.78
   0  -2 -17    0.04    1.23
  -3  -4  -9  106.75    6.08
  -1  -2 -20    9.45    1.99
   1  -1 -17  629.51   22.30
   2   0 -14    7.65    1.63
  -3  -4 -13   23.51    2.71
  -2  -3  -3  618.63   21.22
  -1  -3 -15    6.98    1.70
  -3  -4  -8    7.75    1.83
  -1  -3  -6  201.39    8.61
   0  -2  -4   65.16    3.50
   1   0 -19   15.56    2.53
   2   0  -7  150.28    5.73
   2   1 -15  563.43   19.51
  -3  -4 -14  800.57   27.78
  -1  -3 -16    1.17    1.31
   1  -2 -10  105.86    5.34
   1  -2 -11   80.67    4.54
   2   0 -15   34.98    3.00
  -7  -5 -10    5.24    1.89
   0  -2 -18  134.17    6.88
   1  -2 -12  338.14   12.89
  -7  -5  -9  124.12    7.11
  -3  -4 -15   18.81    2.47
   1  -1  -4  150.15    5.79
   1  -2  -9   51.41    3.36
   1  -2 -13   10.38    1.78
  -4  -4  -4   90.07    5.42
   1  -1 -18   12.94    2.29
   0  -1 -21   61.51    4.50
  -7  -5  -8   51.30    4.40
  -1  -3 -17  452.81   16.98
   1  -2 -14 1708.26   54.92
  -6  -4  -1   76.29    4.64
  -3  -4 -16  139.28    7.08
  -1  -3  -5  101.50    5.31
   1  -2  -8  401.81   14.50
   2   2 -10 1290.20   39.69
   2  -1 -11  529.50   18.38
   2  -1 -12    6.78    1.42
  -3  -4  -6 1203.41   40.21
   0   1   0    0.16    0.26
   2  -1 -10  193.32    7.89
   2   0 -16  715.74   24.71
   0  -1  -1  105.23    3.95
   2  -1 -13 1484.14   47.74
  -7  -5  -7    4.95    1.92
  -6  -5 -11   79.60    5.41
   1  -2 -15   45.25    3.58
  -6  -5 -10  268.95   11.95
   0  -3 -11  664.59   23.22
   0  -3 -12    0.17    1.16
   2  -1  -9  340.71   12.35
  -2  -4 -11    6.38    1.74
  -2  -4 -12  379.98   14.88
   0  -3 -13  186.78    8.46
   1  -1 -19  674.43   24.04
  -2  -4 -13   39.08    3.46
   1  -2  -7   68.38    3.89
  -2  -3  -2  126.06    5.87
  -1  -1   1 1560.80   47.65
   0  -3  -9  447.81   16.48
   1  -2 -16  293.45   11.93
   2   0  -6   22.93    1.56
  -6  -5  -8  186.82    9.38
  -4  -3   1   68.76    3.45
  -2  -4  -9    1.86    1.53
  -2  -4 -14    2.67    1.52
   0  -3 -14    0.18    1.20
  -5  -3   2  359.00   12.14
  -4  -4  -3  296.54   12.17
  -3  -4  -5    9.62    1.85
   0  -2  -3    3.18    0.85
   0  -1 -22   -0.45    1.42
   2  -1 -15  561.09   20.00
   2   0 -17    8.79    1.92
   0  -2 -20 1386.88   45.86
  -2  -4  -8  989.60   33.70
  -2  -4 -15   16.40    2.39
  -1  -3  -4   48.12    3.31
  -1  -3 -19  509.64   18.84
   0  -3  -8    0.18    1.10
   0  -3 -15  368.48   14.32
  -2  -2   1   81.53    3.35
   1   2  -4  705.78   22.00
  -6  -5  -7   11.75    2.43
  -5  -5 -11  469.32   18.24
  -5  -5 -12   41.62    3.74
   1  -2 -17   90.82    5.40
  -5  -5 -10   11.43    2.37
   0  -3 -16    0.06    1.26
   1  -2  -6 2848.95   88.61
   1  -1 -20    7.70    2.06
   2  -1 -16    6.15    1.82
  -2  -4 -16  362.29   14.29
  -5  -5  -9  388.79   15.91
  -3  -3   0   -0.03    0.71
  -2  -4  -7   52.42    4.08
   0  -3  -7   16.88    2.11
   2  -1  -7 1263.97   40.19
   2   0 -18  322.76   13.05
  -6  -5  -6   40.99    3.99
  -3  -4  -4  261.14   11.15
  -5  -5  -8   19.89    2.89
   1  -1  -3 2200.14   67.91
   2  -1 -17  331.35   13.25
  -5  -4  -1  271.27   10.97
  -2  -4  -6   12.41    2.13
   0  -3  -6   -0.08    0.94
   1  -1 -21   84.31    5.50
   2   2  -9    6.13    0.48
  -4  -4  -2   94.54    5.40
  -4  -5 -12  142.31    7.58
  -1  -4 -11   43.71    3.66
  -1  -4 -12  211.01    9.56
  -1  -4 -13    2.74    1.51
   0  -3 -18    1.61    1.41
  -4  -5 -11  250.12   11.28
  -1  -3  -3 1091.23   35.70
   1  -2 -19   14.30    2.38
  -4  -5 -10   38.04    3.74
  -1  -4 -10   57.79    4.26
  -1  -4 -14 1061.11   35.84
   2  -2 -12  626.78   21.90
   2  -1 -18   33.84    3.25
  -6  -5  -5  295.04   13.05
   2  -2 -11    6.58    1.50
   2  -2 -13   76.26    4.63
  -2  -3  -1   10.67    1.50
  -1  -4 -15   20.17    2.53
   2  -1  -6   53.03    2.99
   2  -2 -14    5.82    1.62
  -4  -5  -9  162.70    8.56
  -1  -4  -9   24.19    2.80
   0  -3 -19   41.30    3.52
   1  -3 -12   12.53    2.03
   1  -3 -13    7.70    1.71
   2  -2 -10 1413.18   45.63
   1  -3 -11 1354.55   44.33
   2   0  -5  230.97    8.01
  -5  -5  -6  274.82   12.39
  -3  -4  -3   23.39    2.63
  -2  -4  -5   78.40    5.06
  -1  -4 -16  183.91    8.63
   0  -2  -2  273.77    9.95
   1  -3 -14  124.01    6.50
   2  -2 -15   30.94    3.06
   1  -3 -10    1.08    1.19
   1  -2 -20    6.03    1.96
  -4  -5  -8  217.92   10.48
  -1  -4  -8  213.95    9.72
   0  -3  -5 1767.67   56.50
   1  -3 -15    6.71    1.86
   2  -2  -9   10.07    1.66
   3   0 -12   13.12    1.69
   2  -2 -16  583.48   21.04
   2  -1 -19   35.96    3.48
   3   0 -13   49.06    3.35
   3   0 -11  165.94    6.96
   1   0  -2 1686.92   51.55
   1  -3 -16    0.33    1.33
   3   0 -14 1639.66   52.51
  -3  -5 -12   46.02    3.98
  -3  -5 -13    1.71    1.37
  -4  -5  -7   60.28    4.83
  -3  -5 -11  373.30   15.25
  -1  -4  -7   18.02    2.47
   2  -2  -8 1665.90   53.12
   3   0 -10  162.92    6.73
   3   0 -15   42.73    3.34
  -5  -5  -5    5.42    1.89
  -3  -5 -10    6.36    1.92
   1  -2  -4  744.10   24.67
   1  -3  -8    8.70    1.75
   1  -3 -17  442.74   16.82
   3  -1 -12  152.19    7.00
  -2  -4  -4  151.25    7.56
   2  -1 -20   18.96    2.75
   3  -1 -14   77.06    4.69
  -3  -5  -9  325.61   13.90
   3  -1 -11 1066.28   34.93
  -1  -3  -2  107.87    5.31
   0  -4 -12  559.29   20.51
   0  -4 -13    2.26    1.49
   1  -3 -18    8.46    1.87
   2  -1  -5 2487.48   77.06
   2  -2 -18  284.85   11.97
   3   0 -16  233.27    9.98
  -4  -5  -6    3.36    1.75
   0  -3  -4    0.40    0.91
   0  -4 -11    0.81    1.36
   3  -1 -15  253.13   10.61
  -5  -4   0    0.86    1.20
  -1  -4  -6 1418.97   46.84
   0  -4 -15    1.33    1.39
   1  -3  -7  265.46   10.88
   2  -2  -7   98.47    5.07
   3  -1 -10   17.99    2.01
  -3  -5  -8   42.47    3.98
   0  -4 -10   31.23    3.13
  -3  -4  -2 1348.90   44.17
   0  -4 -16  200.85    9.21
   3   1 -12  155.14    6.36
   3   1 -13   11.73    1.57
   3  -1 -16  126.05    6.63
   1  -3 -19  519.63   19.30
   2  -2 -19    7.87    1.92
   3   1 -14   69.94    3.97
   3   0 -17   21.22    2.74
  -5  -5  -4  117.30    6.98
  -2  -5 -13  515.77   19.50
   0  -4  -9   -0.10    1.29
  -3  -3   1 1222.70   38.66
  -2  -5 -12    4.51    1.76
   3  -1  -9  877.90   28.96
  -3  -5  -7   93.66    6.20
  -2  -5 -11  205.18    9.82
   3   1 -11 1106.13   35.13
   3  -1 -17  507.54   18.86
  -4  -5  -5  486.28   19.06
  -2  -5 -10   53.93    4.40
  -1  -4  -5   70.10    4.78
   0  -4  -8 1595.28   52.24
   1  -3  -6  193.15    8.57
   2  -3 -12    6.46    1.66
   2  -3 -13 1004.04   33.88
   2  -3 -14    1.78    1.42
   2  -2  -6   18.99    2.02
   2  -2 -20  326.02   13.45
  -4  -3   2   23.98    1.62
  -2  -3   0   57.38    3.25
   2  -3 -11  359.69   14.03
   2  -3 -15  433.15   16.48
   3   0  -8   19.04    1.67
   3  -1 -18    2.26    1.65
  -2  -5  -9  120.68    7.05
   1  -2  -3  251.34    9.53
   2  -3 -16    5.70    1.76
   3  -2 -12   11.98    2.01
   3  -2 -14 1331.90   43.77
   2  -3 -10  108.29    5.89
   3  -1  -8  162.73    6.94
   3  -2 -15   42.88    3.55
  -3  -5  -6   52.12    4.48
   0  -2  -1    0.30    0.54
   3  -2 -11  136.35    6.71
   2  -3 -17  229.41   10.16
   1  -4 -14 1028.41   34.91
   2  -3  -9  215.68    9.45
  -5  -5  -3  243.08   11.07
   1  -4 -12  204.31    9.40
   1  -4 -15   18.91    2.56
   2   0  -4  488.29   15.72
   3  -1 -19  780.69   27.58
  -4  -5  -4   24.18    3.16
   0  -1   0    0.20    0.30
   1  -3  -5  105.29    5.60
   2  -1  -4    2.49    0.75
   2  -3 -18   28.00    3.01
   3  -2 -17   24.70    2.88
  -1  -3  -1  840.85   27.73
  -1  -4  -4  339.13   13.63
  -1  -5 -12    2.36    1.62
   1  -4 -11   47.50    3.86
   1  -4 -16  184.92    8.72
  -3  -4  -1  167.47    7.62
   1   2  -5  231.54    7.62
  -1  -5 -11  709.90   25.67
   1  -4 -10   59.27    4.35
   2  -2  -5  160.04    6.99
  -4  -4   0 1811.52   57.54
  -3  -5  -5  421.47   16.98
  -2  -5  -7  326.67   14.01
   0  -4  -6  136.75    7.19
   3  -2  -9  159.16    7.32
   3  -2 -18  226.99   10.19
   3  -1  -7  189.33    7.70
  -1  -5 -10    0.79    1.43
  -2  -4  -2  356.67   13.83
   3   0  -7  340.49   11.84
   1  -4  -9   25.19    2.86
  -1  -5  -9  641.43   23.72
   3  -2 -19   92.11    5.69
   2  -3  -7  723.91   25.12
   3  -2  -8   12.37    1.81
   3   1  -9  863.01   27.33
  -2  -5  -6   13.97    2.42
   1  -3  -4   48.50    3.48
   1  -4  -8  209.63    9.65
  -4  -1   4   94.60    3.40
  -5  -4   1  285.66   10.66
   0  -3  -2    0.29    0.79
  -4  -5  -3  585.07   21.77
   0  -4  -5    0.40    1.11
   0   1  -1  116.21    4.03
  -1  -4  -3   81.71    5.05
  -1  -5  -8    1.34    1.55
   3  -3 -13    4.70    1.64
   4  -1 -13  416.28   15.56
   3  -3 -14   61.83    4.35
   4  -1 -14    4.54    1.53
   3  -2 -20    1.79    1.54
   3  -3 -12  102.68    5.81
   3  -3 -15  156.44    7.74
   4  -1 -15  362.46   14.17
   4  -1 -12  462.47   16.84
   0  -5 -13  120.42    6.73
   3  -3 -16  101.33    5.86
   1  -2  -2 1103.38   35.33
   4  -1 -16  167.53    8.11
   3  -1  -6  111.52    5.16
   3  -3 -11  673.84   23.78
   2  -4 -14    2.66    1.58
   4   0 -14   11.72    1.95
  -2  -2   2  890.61   27.68
   1  -4  -7   23.39    2.78
   3  -2  -7  251.69   10.14
   0  -5 -11  319.58   13.45
   4  -1 -11  811.14   27.39
   2  -4 -13   44.26    3.72
   2  -4 -15   21.38    2.71
   4   0 -15  230.17    9.80
   3  -3 -17  364.97   14.48
  -2  -5  -5  658.38   24.30
   2  -3  -6   32.17    2.92
  -1  -5  -7  136.89    7.66
   2  -4 -12  372.54   14.74
   2  -4 -16  346.80   13.87
   4  -1 -17  558.89   20.55
  -1  -2   1    1.93    0.58
   3  -3 -10   10.07    1.95
   4   0 -12  947.98   31.28
  -5  -3   3  418.63   13.36
   0  -5 -10    0.39    1.47
   2  -4 -11    4.77    1.62
   4   0 -16  450.20   16.85
   3  -3 -18    2.35    1.44
   4  -2 -13  116.21    6.20
   4  -2 -14   10.40    2.09
   2   1  -5 2546.96   77.48
  -4  -6  -8  436.39   17.88
   4  -1 -10   41.22    3.11
   4  -2 -15  196.29    8.99
   0  -4  -4   27.43    2.90
   2  -4 -10  764.29   26.89
   4  -2 -12  750.62   25.96
   4  -2 -16  396.95   15.45
   4  -1 -18   63.38    4.66
   3  -3  -9  568.98   20.51
   4   0 -11  301.96   11.39
  -2  -3   1   11.36    1.28
  -2  -4  -1   26.86    2.56
   2  -1  -3  956.98   30.49
   0  -5  -9  168.79    8.66
  -3  -4   0    1.33    1.09
   4  -2 -11  222.64    9.58
   4  -2 -17  188.94    8.94
  -3  -5  -3  519.86   19.67
   1  -3  -3 1070.98   35.24
  -1  -5  -6   63.29    4.88
  -1  -3   0    0.18    0.74
  -4  -5  -2   26.52    2.98
   3  -2  -6 2431.87   76.38
  -3  -6  -9   52.89    4.59
   2  -4  -9    4.95    1.66
   4  -1 -19   89.67    5.75
   2  -3  -5 1413.85   45.98
   4  -2 -18   97.15    5.85
  -2  -5  -4    1.13    1.49
   0  -5  -8    0.04    1.34
   4  -1  -9  665.44   22.72
   3  -3  -8   93.88    5.42
   4  -2 -10  167.22    7.73
   4   0 -10  186.56    7.66
   1  -5 -13    7.62    1.86
   1  -1  -1 1582.07   48.94
  -3  -6  -8    5.72    1.99
   3   1  -8  164.79    5.91
   1  -5 -12    1.41    1.48
  -3  -3   2   37.09    2.08
   2  -4  -8  970.42   33.22
   4  -2 -19   50.90    4.16
  -4  -4   1   17.13    1.84
   0  -3  -1   37.69    2.71
   3  -1  -5 2093.57   65.39
   1  -5 -11  728.68   26.12
   1  -4  -5   72.67    4.89
   2  -2  -3   67.99    3.76
  -1  -5  -5   45.98    4.06
   0  -5  -7   13.80    2.52
   0  -4  -3    0.31    1.14
   3  -4 -14  797.12   27.80
   4  -3 -14    3.15    1.49
   3  -4 -15   16.40    2.38
   4  -3 -15  286.03   11.92
   3  -3  -7  138.19    6.90
   3  -4 -13   24.55    2.82
   4  -3 -13  302.72   12.38
   3  -4 -16  132.34    6.90
   4  -3 -16  116.87    6.39
   4  -2 -20  574.34   21.27
   4  -1  -8  800.41   26.72
  -2  -6  -9    0.26    1.59
   3  -4 -12   10.35    2.03
  -3  -6  -7   39.93    4.12
   2  -4  -7   46.90    3.85
   3  -2  -5   31.33    2.60
   4   0  -9  343.79   12.38
   1  -5  -9  654.43   23.97
   3  -4 -11   81.40    5.19
  -2   0   2 1331.14   40.91
  -3  -5  -2   21.67    2.76
  -2  -5  -3  318.06   13.30
   2  -3  -4    2.34    1.15
   4  -3 -11  510.80   18.81
   4  -3 -18   57.16    4.26
   1  -2  -1    1.67    0.75
   4  -2  -8 1995.25   63.47
   0  -5  -6    0.01    1.26
  -2  -6  -8  436.44   17.77
   3  -4 -10   67.19    4.60
   1  -4  -4  344.38   13.74
   4  -3 -10   38.60    3.33
  -1  -5  -4    9.57    2.06
  -3  -6  -6  526.28   20.62
   3  -3  -6   82.38    4.93
   1  -5  -8    1.51    1.50
  -3  -2   3   25.19    1.03
   2   0  -3   83.64    3.25
   2  -5 -13  534.19   19.87
   5  -1 -14  497.44   18.28
  -2  -4   0  916.89   30.29
  -1  -4  -1    1.75    1.13
   2  -5 -12    3.54    1.65
   5  -1 -16   90.67    5.52
   4  -1  -7  118.33    5.59
   3  -4  -9   95.64    5.73
   5  -1 -13   16.01    2.23
   5  -2 -15    1.67    1.39
  -2  -6  -7   18.94    2.94
   5  -2 -14  898.73   30.73
   5  -2 -16  169.51    8.22
  -1  -6  -9    7.64    2.11
   4  -3  -9  406.79   15.53
   2  -5 -11  214.52    9.93
   5  -2 -13    4.70    1.66
   5  -1 -17  276.90   11.79
   0  -4  -2  175.28    8.03
   4  -2  -7   29.78    2.67
   5  -1 -12   93.21    5.25
   5  -2 -17  156.37    7.83
   3   0  -5   57.76    2.80
   1  -5  -7  132.43    7.38
   5  -2 -12  385.29   14.80
   5  -1 -18   47.18    4.01
   3  -1  -4  644.35   21.32
   3  -4  -8    7.26    1.82
   2  -5 -10   54.24    4.30
   5  -2 -18    9.96    2.02
  -3  -4   1  159.28    6.70
   3  -2  -4  449.85   15.99
   5  -1 -11 1281.91   41.85
   2  -3  -3  618.33   21.49
   1   2  -6 2584.86   79.00
  -1  -6  -8  102.56    6.61
   5  -2 -11  343.74   13.46
   4  -4 -14    6.70    1.80
   2  -4  -5   83.74    5.21
   3  -3  -5 1098.14   36.43
   4  -3  -8  478.58   17.74
  -2  -5  -2   57.16    4.27
   2  -2  -2  843.01   27.53
  -2  -6  -6    8.41    2.28
   4   1 -12  435.70   14.94
   4  -4 -13   82.67    5.18
   5  -2 -19  165.22    8.27
   1  -4  -3   77.39    4.84
  -1  -3   1  864.50   27.83
  -1   0   1    1.27    0.20
   0  -3   0    0.27    0.71
   4  -4 -12  432.12   16.55
   5  -3 -15   79.35    5.02
  -3  -5  -1  594.71   21.30
   1  -5  -6   67.92    5.00
   5  -3 -14  342.47   13.68
   5   0 -14  997.51   33.27
   5   0 -15    2.73    1.53
   3  -4  -7  116.38    6.47
   5  -2 -10   50.97    3.74
   5  -1 -10   25.65    2.53
   5  -3 -13    8.87    1.93
   4  -2  -6   18.63    2.14
  -1  -6  -7    4.24    1.86
   4  -4 -11  122.22    6.63
   5  -3 -17  231.96   10.23
   0  -5  -4   -0.06    1.26
   4  -1  -6    5.83    1.18
   0  -6  -9    0.32    1.40
   5  -3 -12   66.46    4.51
   5   0 -13    4.53    1.42
   4  -3  -7   84.25    5.07
   2  -5  -8   25.64    3.04
   5  -3 -18   40.79    3.62
   1  -3  -1  840.55   27.78
   4  -4 -10  122.29    6.65
   3  -5 -12   53.27    4.15
   5  -2  -9  478.93   17.53
  -4  -3   3 1299.13   40.06
  -2  -6  -5   39.44    3.97
   4   1 -11  786.30   25.39
   2  -4  -4  162.47    7.90
   0  -6  -8  687.65   25.41
   5  -1  -9 1084.89   35.65
   3  -5 -11  380.70   15.18
  -3  -1   3 2330.48   70.99
  -2  -3   2  138.70    5.35
   3  -3  -4  332.50   12.90
   1  -5  -5   47.26    4.07
   3  -4  -6 1212.61   40.53
   3   1  -7  176.69    6.06
  -1  -4   0    3.45    1.17
   0  -4  -1    2.41    1.18
  -1  -6  -6  622.77   23.48
   2  -5  -7  344.55   14.30
   4   0  -7   35.99    2.36
   5  -3 -10   18.25    2.40
   3  -5 -10    4.63    1.65
  -1  -5  -2   43.56    3.70
   5   0 -11  423.93   15.26
   0  -2   1    0.38    0.50
   1  -4  -2  517.80   18.74
   2  -3  -2  129.95    6.15
   4  -3  -6    5.08    1.51
   4  -2  -5  407.91   14.95
  -4  -4   2   93.41    4.22
  -2  -5  -1    6.69    1.69
   0  -5  -3 1406.84   46.64
   0  -6  -7    0.15    1.55
  -2  -4   1   29.48    2.38
   4  -4  -8 1048.59   35.57
   3  -5  -9  318.62   13.35
   5  -3  -9  747.24   26.07
   5  -4 -15    2.68    1.43
   1   1  -3 2223.88   67.60
   1  -6  -9   11.26    2.30
   6  -2 -14   62.47    4.41
   6  -2 -15  226.99   10.07
   6  -2 -16  127.83    6.87
  -2  -6  -4   76.85    5.52
   2  -5  -6   16.72    2.60
   5  -1  -8   42.27    3.11
   5  -4 -13    4.77    1.64
   3  -1  -3 2141.70   66.57
  -1  -6  -5   19.52    2.93
   6  -2 -13  483.42   18.01
   6  -2 -17   83.29    5.30
   5  -4 -12  244.99   10.65
   2  -4  -3   36.63    3.20
   6  -1 -15  136.61    7.12
   6  -1 -16  104.52    6.06
   6  -2 -18   55.52    4.32
   5   0 -10   63.57    3.74
   6  -2 -12  217.99    9.64
   1  -6  -8  104.25    6.55
   5  -3  -8   34.53    3.15
  -1  -2   2 1175.92   36.41
   2  -2  -1   74.05    3.73
   0  -6  -6   62.59    4.93
   4  -4  -7   24.82    2.84
   5  -2  -7  109.66    5.76
   4   1 -10   41.09    2.31
   5  -4 -11  221.50    9.93
   4  -5 -12  155.08    7.79
   6  -1 -13  135.78    6.88
   6  -3 -16   74.97    4.90
   6  -2 -19    5.02    1.66
   3  -3  -3 1156.32   37.94
   6  -3 -14    7.41    1.81
   6  -3 -13  105.28    5.96
   6  -3 -17  355.56   14.17
   4  -5 -11  262.16   11.38
   6  -2 -11   65.06    4.38
   1  -1   0    0.23    0.31
   3   0  -4  567.42   18.30
   2  -5  -5  672.52   24.46
   5  -4 -10   34.80    3.28
   6  -1 -12  119.46    6.25
   3  -5  -7   86.70    5.63
   6  -3 -12   89.93    5.42
   0  -1   1  126.59    4.32
   1  -6  -7    4.14    1.73
   1  -3   0    0.22    0.78
   0  -5  -2   -0.19    1.44
   3  -4  -4  271.06   11.43
   4  -2  -4  180.20    7.75
   5  -1  -7  278.39   10.82
   4  -5 -10   33.75    3.37
   0  -3   1   37.92    2.43
  -1  -6  -4  189.82    9.51
   5  -3  -7  165.18    7.91
   6  -2 -10   30.19    2.92
   0  -4   0 4134.23  127.98
   1  -4  -1    2.02    1.21
   4  -4  -6   18.31    2.51
   4   0  -6   25.84    1.89
   5  -4  -9  276.87   11.77
   6  -3 -11  164.00    7.97
   6  -1 -11  228.47    9.75
   1  -5  -3  496.57   18.77
   5   0  -9  579.84   19.75
  -3  -4   2 1432.46   45.17
   2  -3  -1   11.37    1.55
   1   0  -1    1.91    0.24
   3  -2  -2 2778.56   86.39
   5  -2  -6 1209.06   39.63
   4  -5  -9  185.86    9.02
   2  -1  -1   18.80    1.35
   2  -4  -2  359.06   13.89
   3  -5  -6   58.62    4.54
  -1  -4   1    0.69    0.97
  -2  -5   0   41.19    3.34
   4  -3  -4   53.53    3.80
   1  -6  -6  626.82   23.51
   6  -2  -9    1.13    1.23
   2  -5  -4    1.83    1.38
   6  -1 -10  840.08   28.51
   6  -4 -14   33.84    3.21
   4  -1  -4   93.06    4.51
   5  -3  -6  601.92   21.56
   4  -5  -8  227.13   10.44
  -1  -3   2  120.32    4.90
   3  -3  -2   32.04    2.71
   4  -4  -5  221.60    9.96
   6  -3  -9   80.76    5.12
   6  -4 -12  135.02    7.06
  -3  -3   3 1253.78   38.85
   0   1  -2    0.18    0.22
  -1  -6  -3   28.29    3.29
   0  -6  -4   12.67    2.47
   2  -6  -7   21.00    2.89
   5  -1  -6  937.63   30.91
   5  -5 -11  468.82   17.86
   6  -4 -11   50.58    3.97
   6   0 -14   67.20    4.38
   3  -5  -5  434.99   17.08
   5  -4  -7   70.13    4.84
   6  -2  -8  886.38   30.13
   7  -2 -15    2.24    1.43
   7  -2 -16   14.95    2.38
   1  -5  -2   33.76    3.07
   1  -6  -5   18.33    2.65
   1   2  -7   59.92    2.41
   7  -2 -14  674.11   24.07
   7  -2 -17  254.14   11.12
   0  -5  -1    0.89    2.28
  -4   3 -16  108.79    5.99
  -4   4 -15  134.59    6.94
  -3   2 -15   35.01    3.04
  -2   3 -13  980.21   32.98
  -1   5   2   27.89    2.65
  -2   5  -9  126.75    6.62
  -1   3 -11 1387.47   45.17
  -1   5  -5   53.16    3.90
  -4   1 -16  151.50    7.23
  -3   6  -7   43.25    3.61
  -2   1 -13 1517.41   48.62
  -2   4 -12  389.75   15.03
  -3   3 -15  150.08    7.44
  -3   4 -14  854.95   29.45
  -1   5   3  434.18   16.16
  -1   5  -6   71.93    4.65
   0   0  -3    1.07    0.29
   0   4   3    0.65    1.21
   0   4  -6  155.90    7.28
  -3   5 -12   52.97    4.07
  -1   1 -11 2123.73   66.67
   0   2  -9    0.93    1.28
   1   2  -1    2.13    0.75
   1   2  -2 1068.31   33.89
  -2   5 -10   57.06    4.15
  -2   6  -2  152.39    7.56
  -2   2 -14    7.88    2.03
  -2   6  -1    8.69    2.10
  -2   6  -3   21.56    2.67
   1   2  -3  257.23    9.33
  -2   6   0  363.37   14.34
  -1   2 -12  326.78   12.54
   1   2   0    0.28    0.56
  -2   6  -4   68.10    4.59
  -1   0  -9   70.98    3.30
  -1   5  -7  135.46    6.83
   0   3  -9  454.48   16.48
  -5   2 -18    7.29    2.15
  -2   3 -14    0.73    1.64
  -2   6   1    8.64    2.09
  -1   3 -12    9.51    1.93
   0   4  -7    0.00    1.22
   1   2  -4  752.46   24.52
   1   3  -1  889.17   28.94
   1   3  -2  114.61    5.28
  -4   2 -17  180.32    8.42
  -4   4 -16  254.91   10.88
  -2   4 -13   44.80    3.67
  -2   6  -5   39.90    3.49
  -1   5   4    9.38    1.88
  -5   3 -18   35.72    3.47
  -4   3 -17  405.85   15.59
   1   3   0    0.02    0.83
  -2   5 -11  245.64   10.52
  -1   4 -11   47.98    3.71
  -1   5  -8    1.41    1.60
   1   3  -4   56.79    3.50
  -3   2 -16  185.49    8.47
  -3   4 -15   20.80    2.77
  -2   6  -6    7.87    1.97
   0   4   4   25.65    2.32
   1   2   1    2.17    0.65
   1   2  -5  219.64    8.38
  -3   3 -16   89.94    5.41
  -2  -1  -8   65.56    2.34
   0   0  -4   54.66    2.15
   0   2 -10   29.33    2.58
   0   4  -8 1555.95   50.27
   1   3  -5  108.99    5.29
  -2   0 -12  769.29   25.11
   0   3 -10    0.38    1.38
   1   3   1  844.28   27.38
  -2   6  -7   21.09    2.68
  -2   1 -14    1.51    1.49
  -1   5  -9  666.80   23.50
  -1   1 -12   18.08    2.13
  -1   2 -13   12.67    2.06
   0   1  -9  810.10   26.44
   0   5  -2    0.56    1.50
  -3   0 -14 1615.90   51.19
  -1   3 -13    9.48    2.07
   0   4  -9    0.31    1.32
   0   5  -1    3.89    1.56
   1   2  -6 3082.85   95.36
   1   3  -6  190.78    8.01
  -2   2 -15   30.09    2.93
  -2   3 -15  411.24   15.63
  -1   4 -12  203.69    9.12
   0   3   6    0.43    0.66
   0   5  -4    0.22    1.49
  -4   1 -17  528.57   19.09
  -2   6  -8  472.21   17.53
   0   5   0   -0.02    1.45
   0   5  -5  866.89   29.49
  -3   4 -16  141.87    7.20
  -1   5 -10    0.49    1.44
   0   2 -11    0.11    1.32
   1   2   2 1004.83   31.43
   1   2  -7   69.23    3.80
   1   3  -7  254.28   10.06
   1   4  -2  559.30   19.56
   1   4  -3   92.07    5.01
  -4   2 -18   86.73    5.29
  -3   1 -16  123.59    6.30
   0   0  -5    0.45    0.41
   0   5  -6    0.24    1.27
   1   4  -1    2.66    1.32
   1   4  -4  380.51   14.17
  -3  -1 -11 1057.80   32.80
  -1   6  -3   29.27    3.03
  -3   3 -17  333.39   13.28
  -2   5 -13  553.15   20.07
  -1   6  -1    1.25    1.68
  -1   6  -4  180.49    8.42
   0   4   5    0.58    1.04
  -1   4 -13    3.70    1.72
  -2   4 -15   20.88    2.74
  -1   6  -5   22.05    2.74
   0   5  -7   18.03    2.35
   1   1  -2  291.50    9.70
   1   1  -3 2133.33   65.64
  -1   3 -14  147.86    7.21
  -1   5 -11  750.94   26.10
  -1   6   0    1.06    1.45
   0   1 -10    0.92    1.01
   0   5   2    0.19    1.36
  -1   2 -14 1676.81   53.90
   1   1  -4  151.71    5.69
   1   4  -6 1465.45   47.33
   1   2  -8  430.14   15.21
   0   3 -12    0.14    1.43
   0   4 -11   -0.14    1.28
   0   5  -8    0.53    1.46
  -1   1 -13   13.53    1.92
   1   1  -1 1543.26   47.51
   1   4   1    1.62    1.27
  -2   1 -15  568.47   19.99
  -2   2 -16  587.13   20.92
  -1   6  -7    6.08    1.94
   1   4  -7   21.18    2.46
   0   2 -12 1045.98   34.47
   1   1  -5  174.30    6.51
   1   3   3 1066.53   33.93
   1   3  -9 1284.77   41.70
  -1   4 -14 1084.86   36.29
   0   0  -6  374.08   12.14
   0   5  -9  179.94    8.26
  -1   6  -8  106.31    5.85
   0   5   3 1323.72   43.36
  -4   3 -19   56.08    4.16
   1   2  -9   49.57    3.28
   1   4  -8  217.36    9.27
  -2   4 -16  358.42   14.01
  -3   3 -18    1.52    1.71
  -1   3 -15    9.47    2.11
   0   4 -12  554.63   19.94
   1   1  -6  407.42   13.76
   1   4   2  528.96   18.46
   0   1 -11 1151.92   37.13
   0   3 -13  164.72    7.64
   0   5 -10    0.14    1.54
   1   3 -10    0.11    1.25
  -3   0 -15   42.87    3.06
  -3   2 -18  200.20    9.03
  -1   5 -13    6.50    1.78
   1   4  -9   25.97    2.68
  -3   1 -17  444.18   16.43
  -2   3 -17  219.26    9.61
  -1   2 -15   38.24    3.37
   1   2   3  227.84    7.75
   1   5  -3  527.68   19.05
  -1   0 -11  103.94    4.56
   0   2 -13    0.73    1.43
   1   5  -4   11.34    2.13
  -1   4 -15   15.93    2.34
   1   1  -7  400.20   13.68
   1   2 -10  104.98    5.29
   1   5  -2   39.70    3.43
   1   5  -5   42.57    3.48
   0   4   6  106.69    4.96
   0   4 -13    0.89    1.44
  -2   2 -17   13.48    2.36
  -1   1 -14  215.68    8.97
   0   0  -7    0.57    0.57
   0   5 -11  335.18   13.16
   0   6  -3    0.71    1.60
   0   6  -4   13.82    2.29
   1   5  -6   69.51    4.51
   0   6  -2  110.47    6.12
   0   6  -5    0.82    1.48
   1   3 -11 1431.72   46.33
   1   4 -10   55.91    3.92
   2   3  -4    2.98    1.27
  -2   4 -17    9.18    1.90
   0   6  -6   67.83    4.49
   1   4   3   82.07    4.45
  -2   1 -16   10.17    2.20
  -1   3 -16    1.41    1.62
   0   3 -14    0.13    1.53
   0   6  -1   -0.04    1.43
   1   5  -7  137.51    6.83
   2   3  -2  137.38    6.02
   2   3  -5 1534.51   48.84
   1   5   0    0.41    1.33
   0   6  -7   -0.47    1.50
   1   3   4   50.01    2.73
   2   3  -6   32.09    2.68
  -3   3 -19  564.19   20.34
   0   1 -12    0.61    1.32
   1   1  -8   25.59    2.01
   0   5 -12   -0.18    1.32
   0   6   0 1423.89   46.89
   1   4 -11   41.89    3.38
   2   3  -1   10.59    1.49
  -1   4 -16  191.43    8.65
   0   6  -8  672.40   23.55
  -2   3 -18   26.00    2.90
  -1   2 -16  285.83   11.54
   0   2 -14   88.94    5.07
   0   4 -14   54.52    3.94
   2   3  -7  700.23   23.68
   2   4  -3   42.16    3.21
   2   4  -4  164.99    7.39
   1   3 -12    9.30    1.96
   1   5   1  416.87   15.67
   2   2  -4  339.85   11.97
   2   4  -5   93.78    5.10
   1   5  -9  661.99   23.15
   2   2  -3   67.06    3.40
   2   2  -5  167.18    6.76
   2   4  -2  362.14   13.49
  -2   0 -14    7.35    1.53
   2   3   0   54.92    3.22
   2   3  -8   49.34    3.44
   0   3 -15  372.50   14.26
   0   5 -13  122.01    6.32
   2   2  -2  785.61   25.30
   2   4  -7   49.59    3.57
   1   1  -9 1995.09   62.31
   1   4 -12  210.70    9.15
  -2   2 -18  273.62   11.26
  -1   1 -15    9.52    1.93
  -1   3 -17  439.26   16.39
   1   5 -10   -0.12    1.50
  -1   0 -12  411.91   14.13
   2   2  -7  105.27    4.97
   0   4 -15    0.11    1.59
   1   2 -12  342.19   12.93
   1   4   4  309.59   11.58
   1   5   2   33.79    3.15
   2   3  -9  230.56    9.41
   2   4  -8  926.30   30.94
  -2  -1  -9  293.44    9.25
  -1   4 -17   42.84    3.50
   0   1 -13  234.30    9.39
   2   2  -1   74.24    3.45
   2   4   0  841.82   28.09
   1   1   1 1444.33   44.26
  -2   1 -17  302.72   11.96
   1   5 -11  737.55   25.42
   2   2  -8 1788.60   56.39
   2   4  -9    2.93    1.45
   1   4 -13    3.44    1.58
   2   3   1   10.60    1.43
  -2   3 -19   26.64    2.87
  -1   2 -17   82.33    4.95
   0   3   7   11.70    0.95
   1   6  -4  181.27    8.33
   1   6  -5   20.41    2.56
   2   3 -10  110.80    5.65
   1   1 -10    0.93    1.06
   1   6  -3   28.78    2.98
   1   6  -6  686.47   23.95
   0   0  -9    2.65    0.84
   0   3 -16    1.04    1.58
   2   5  -4    1.51    1.50
   2   5  -5  669.72   23.30
   1   6  -7    4.95    1.70
   2   4 -10  790.69   26.86
   2   5  -3  351.20   13.54
   2   5  -6   13.83    2.18
   0   4 -16  198.07    8.73
   1   2 -13   12.05    2.05
   1   5 -12    1.38    1.42
   1   6  -2  234.83   10.15
   2   2  -9   10.22    1.72
   2   4   1   29.18    2.62
  -1   3 -18   11.62    2.14
   1   3 -14  132.34    6.59
   1   5   3  443.42   16.44
   2   5  -7  339.53   13.11
   1   6  -8  101.59    5.54
   2   2   0 1623.83   50.50
   2   5  -2   54.43    3.93
   1   4 -14 1038.98   34.61
   1   6  -1    1.29    1.48
   2   3 -11  387.36   14.41
   2   5  -8   26.78    2.77
  -2   2 -19    7.39    2.01
  -1   1 -16    2.40    1.66
   1   5 -13    5.51    1.50
   2   5  -1    2.50    1.61
   0   1 -14    0.18    1.37
   0   2 -16  299.75   11.91
   1   1 -11 2093.23   65.59
   1   2   4  621.86   19.55
   2   2 -10 1433.86   45.89
   2   5  -9  119.39    6.10
  -2   0 -15   34.42    2.67
   1   3   5   91.70    3.95
   1   6   0    1.56    1.60
  -1   0 -13   18.24    1.83
   2   3   2  141.78    5.93
   0   3 -17  897.30   30.34
   2   3 -12    4.25    1.63
  -1   2 -18   24.56    2.81
   0   4 -17    0.31    1.52
   1   2 -14 1655.57   53.12
   1   3 -15    5.81    1.83
   2   4   2  360.46   13.34
   2   4 -12  369.87   13.99
   2   5   0   37.67    3.28
   2   5 -10   49.39    3.58
   1   4   5   68.01    3.79
   3   3  -5 1126.92   36.46
   3   3  -6   91.49    4.73
   3   3  -4  341.52   12.50
   3   4  -5    6.48    1.68
   2   5 -11  215.36    9.17
   3   3  -7  144.41    6.53
   3   4  -4  284.88   11.13
   2   2   1   77.81    3.45
   3   3  -3 1209.85   38.85
   3   4  -7  112.03    5.71
   1   1 -12   16.78    2.04
   2   3 -13 1018.93   33.81
   2   4 -13   38.58    3.21
   3   4  -3   20.42    2.31
   2   5   1    3.04    1.65
   3   3  -8   93.18    4.91
   3   4  -8    6.95    1.73
   0   1 -15  565.57   19.77
   0   2 -17    0.90    1.74
   1   3 -16    0.37    1.55
   1   4 -16  193.17    8.49
   2   6  -5   40.73    3.36
   2   6  -6   14.46    2.23
   3   4  -2 1392.69   44.89
   0   3 -18    1.40    1.59
   2   1  -5 2646.77   81.50
   2   1  -6   56.72    2.95
   2   2 -12  626.79   21.60
   2   5 -12    5.24    1.56
   2   6  -4   72.35    4.60
   3   3  -2   36.20    2.66
   3   4  -9  100.50    5.33
  -1   1 -17  596.85   20.96
   3   3  -9  562.74   19.58
   2   1  -4    3.82    0.83
   2   6  -8  470.21   17.10
   2   1  -7 1313.84   41.40
   0   0 -11    0.16    0.94
   2   4 -14    3.08    1.66
   3   4 -10   71.26    4.33
  -1   2 -19   11.39    2.24
   2   3 -14    1.09    1.37
   2   6  -2  147.98    7.30
   3   3 -10   11.27    1.93
   3   5  -5  442.91   16.29
   3   5  -6   55.97    3.88
  -1   0 -14 2082.62   65.08
   2   1  -8   67.17    3.48
   2   3   3  586.97   19.51
   3   3  -1 1147.25   36.86
   3   5  -7   90.42    5.04
   3   5  -8   36.67    3.08
   2   1  -3  975.89   30.69
   2   5   2   52.36    3.86
   3   2  -5   33.04    2.36
   3   2  -6 2350.32   73.19
   3   5  -3  522.76   18.81
   1   4 -17   44.00    3.44
   2   2 -13   76.83    4.54
   3   2  -7  239.38    9.21
   1   3 -17  451.65   16.62
   2   6  -1   10.92    2.08
   3   2  -4  473.67   16.11
   3   3 -11  734.72   24.97
   1   2 -16  296.82   11.80
   3   2  -8   13.94    1.83
   3   5  -2   24.41    2.64
   0   2 -18  128.05    6.54
   0   3 -19   38.54    3.19
   2   3 -15  416.10   15.45
   3   4   0   -0.26    1.28
   3   5 -10    5.58    1.57
   3   2  -3   27.09    2.03
   3   2  -9  174.60    7.37
   3   4 -12    8.83    1.78
   3   3   0    0.43    1.01
   3   3 -12  100.51    5.34
   3   5  -1  600.92   21.32
   0   0 -12 1357.04   42.75
   2   1  -2  294.72    9.95
   2   1 -10  194.74    7.76
   2   2   2  813.88   25.83
   2   2 -14    9.47    1.99
   3   5 -11  378.11   14.14
  -2  -1  -2  272.25    8.84
   1   1 -14  216.41    8.91
   2   4 -16  350.86   13.36
   3   2 -10  123.38    5.85
   2   5   3  286.67   11.65
   3   2  -2 2992.46   92.28
   3   4 -13   19.01    2.32
   1   3 -18    6.64    1.88
   3   5 -12   51.91    3.66
   1   1   2  268.18    8.54
   2   3 -16    4.81    1.84
   3   3 -13    5.82    1.81
   3   4   1  159.96    7.22
   1   2 -17   91.17    5.23
   3   6  -6  549.86   19.62
   3   6  -7   50.71    3.66
   2   1 -11  550.48   18.79
   2   4   4  147.91    6.63
   3   6  -5    0.88    1.44
   4   4  -6   13.38    2.01
   4   4  -7   30.20    2.77
  -1   0 -15   58.50    3.47
   3   2 -11  137.62    6.40
   3   6  -4  161.46    7.61
   4   4  -5  245.31    9.93
   4   4  -8 1056.51   34.77
   0   2 -19   -0.20    1.77
   3   4 -14  761.25   25.96
   2   2 -15   30.40    2.93
   3   3   1 1173.61   37.63
   4   3  -6    7.62    1.51
   4   4  -4   86.55    4.82
   0   1 -17 1405.32   45.58
   3   6  -3   12.37    2.18
   4   3  -7   89.77    4.74
   4   4  -9  119.47    5.94
   1   0  -7  114.79    4.41
   3   3 -14   61.48    4.04
   4   3  -5 1060.68   34.50
   4   3  -8  473.40   16.80
   1   1 -15    8.86    1.84
   4   4  -3  327.50   12.50
   3   2 -12   11.61    1.95
   4   3  -4   56.78    3.53
   4   4 -10  121.02    6.00
   4   5  -6    3.10    1.40
   0   0 -13    0.67    1.13
   1   0  -5  401.60   12.94
   1   0  -8  538.92   17.45
   2   1 -12    8.50    1.62
   4   5  -7   57.19    3.85
   4   5  -8  228.76    9.51
   2   1  -1   19.87    1.31
   1   3 -19  478.19   17.41
   2   3   4    5.04    1.06
   3   4 -15   15.92    2.16
   3   5   1  572.20   20.58
   4   5  -5  525.71   18.82
   3   6  -2  528.47   19.30
   4   4 -11  117.41    5.89
   4   3  -3 1300.32   41.70
   4   3 -10   41.67    3.13
   3   4   2 1334.24   43.20
   4   4  -2   95.19    5.13
   4   5  -4   25.40    2.72
   1   0  -9   68.61    3.20
   2   2 -16  611.31   21.48
   1   3   6  163.13    5.90
   3   3 -15  164.37    7.54
   4   5 -10   36.74    3.09
   4   5  -3  593.88   21.04
   3   6  -1   66.43    4.58
   4   3 -11  540.23   19.02
   4   4 -12  429.17   15.71
   4   5 -11  247.51   10.05
   2   1 -13 1613.96   51.36
   3   4 -16  141.60    6.74
  -2  -1  -3  957.34   29.52
   1   0  -4  970.25   30.06
   2   3 -18   23.42    2.70
   4   3  -2   25.61    2.32
   4   4  -1   16.13    2.24
   1   1 -16    0.57    1.58
   4   3 -12  298.67   11.64
   4   5  -2   21.20    2.58
   1   0 -10  131.84    5.29
   3   3   2   34.12    2.51
   4   4 -13   79.18    4.65
   4   5 -12  145.12    6.77
   3   2   0    0.15    0.80
   3   5   2   22.56    2.71
   3   2 -14 1422.61   46.02
   3   3 -16   91.86    5.23
   0   0 -14  110.16    5.03
   4   2  -7   27.69    2.40
   4   6  -7   19.08    2.37
   2   2 -17   11.92    2.19
   4   2  -6   23.14    2.17
   4   2  -8 2028.85   63.73
   4   6  -6   11.90    2.05
   1   2 -19   12.81    2.27
   4   3 -13  319.26   12.35
   4   6  -5  109.01    5.83
   2   1 -14    2.80    1.60
   3   1  -7  190.19    7.35
   3   1  -8  173.72    6.94
   4   2  -5  438.63   15.24
   4   2  -9  278.61   10.66
   4   3  -1   67.13    3.86
   4   4 -14    6.14    1.78
   4   5  -1   18.13    2.53
   3   1  -6  121.82    5.13
   2   2   3   61.26    2.81
   2   4   5   71.90    3.98
  -1   0   2 1377.73   42.29
   4   4   0 1759.58   56.27
   1   0 -11   97.42    4.33
   4   2 -10  167.83    7.28
   3   4   3   20.02    2.29
  -2  -1 -11  527.34   16.40
   3   1  -5 2219.15   68.72
   3   2 -15   35.04    3.13
   4   2  -4  176.16    7.12
   2   3 -19   31.34    2.98
   5   4  -6  716.41   24.43
   5   4  -7   70.23    4.28
   5   4  -8  284.64   11.19
   4   3 -14    3.27    1.55
   5   4  -9  269.34   10.72
   1   1 -17  643.40   22.39
   3   1 -10   19.09    1.98
   4   4 -15  130.46    6.38
   5   4  -5   60.15    3.91
   4   6  -3  131.69    6.76
   2   1   0   83.46    3.37
   4   2 -11  237.94    9.55
   5   4 -10   26.17    2.60
   4   5   0  397.41   15.28
   5   5  -7   83.07    4.82
   5   5  -8   19.31    2.30
   5   5  -6  294.23   11.67
   5   5  -9  399.08   14.77
   2   2 -18  277.95   11.33
   5   4  -4  185.71    8.14
   5   4 -11  215.59    9.07
   1   0  -3  443.64   14.03
   2   1 -15  578.31   20.18
   3   1 -11 1121.52   36.18
   4   2  -3  731.64   24.07
   5   3  -7  162.09    7.15
   5   3  -8   28.81    2.61
   5   5 -10    9.84    1.93
   4   6  -2   57.27    4.21
   1   0 -12  403.17   13.85
   4   3   0  977.67   31.96
   4   3 -15  273.62   11.04
   5   3  -6  609.65   20.91
   5   3  -9  758.94   25.59
   0   0 -15    0.22    1.32
   3   2 -16  207.79    9.03
   3   2   1  334.64   11.65
   5   3  -5   16.73    2.12
   5   3 -10   18.81    2.35
   4   4   1   16.46    2.28
   5   4 -12  225.21    9.37
   5   5  -4  138.41    6.83
   5   5 -11  449.80   16.30
   3   3 -18    2.58    1.68
   3   1 -12  163.59    7.05
   4   2 -13  123.47    6.13
   3   3   3 1090.03   35.06
   5   3 -11  876.96   29.32
   5   4 -13    4.90    1.56
   5   5  -3  234.78   10.05
  -2  -1  -4    3.92    0.47
   3   1  -3 2278.01   70.37
   4   5   1   21.24    2.76
   4   2  -2  135.08    5.79
   4   3 -16  122.03    6.23
   1   1 -18   15.41    2.44
   5   3 -12   67.10    4.19
   2   1 -16    7.11    1.94
   2   2 -19    5.91    1.99
   1   0 -13   17.87    1.83
   3   2 -17   22.12    2.70
   5   4 -14  528.52   18.78
   5   6  -6  337.60   13.08
   3   1 -13   11.82    1.86
   4   2 -14   13.08    2.18
   5   3  -3  435.96   15.59
   5   5  -2  170.78    8.10
   3   3 -19  588.66   20.84
   5   3 -13    9.74    2.05
   5   6  -5   23.06    2.68
   3   4   4  245.20    9.87
   4   3 -17  413.42   15.44
   4   4   2   86.20    5.02
   5   4  -1  296.57   11.80
   5   4 -15    0.12    1.39
   5   6  -4   89.58    5.36
   0   0 -16  385.79   13.81
   3   1 -14   81.94    4.62
   4   2 -15  212.92    9.13
   5   3  -2  345.75   12.86
   4   2  -1   64.44    3.49
   5   2  -8  555.92   19.12
   6   4  -8  477.65   17.17
   6   4  -9    2.18    1.35
   3   1  -2   45.71    2.48
   5   2  -9  483.65   16.98
   4   5   2   17.13    2.60
   5   6  -3   92.16    5.49
   3   2 -18  209.14    9.23
   5   2 -10   44.96    3.23
   6   4  -6   53.43    3.73
   6   4 -10   23.67    2.48
   6   5  -8  177.20    7.92
   6   5  -9   39.01    3.12
   2   2 -20  330.82   13.09
   5   2  -6 1144.49   36.88
   6   5  -7    7.91    1.87
   6   4 -11   45.53    3.41
   6   5  -6   44.48    3.48
   2   0  -8 2094.40   64.73
   4   3 -18   48.97    3.73
   5   3 -15   73.44    4.51
   6   4  -5  410.17   15.17
   2   0  -9    9.97    1.24
   2   0  -7  150.28    5.69
   4   2 -16  391.45   14.77
   5   2  -5  119.92    5.51
   5   4   0    0.47    1.33
   6   5  -5  319.64   12.60
   5   6  -2   50.60    4.06
   3   1 -15  255.11   10.24
   4   1  -8  796.34   26.04
   4   1  -9  660.88   22.02
   3   2   2 2642.87   81.54
   2   0 -10 1740.43   54.25
   4   1  -7  122.28    5.35
   5   3  -1  275.02   10.70
   6   3  -8  293.73   11.34
   6   3  -9   73.37    4.33
   6   4  -4    7.29    1.80
   4   1 -10   37.81    2.75
   6   3  -7    5.64    1.50
   6   3 -10  518.51   18.34
   6   4 -13  259.58   10.43
   5   5   0    0.15    1.58
  -2  -1 -12    4.65    0.59
   0   1   4    0.78    0.20
   2   1   1   18.05    1.19
   5   3 -16   80.24    4.82
   6   5  -4   18.40    2.48
   2   0  -6   24.17    1.62
  -1   1   5  164.13    5.54
   4   1  -6    5.43    1.19
   5   2  -4  366.04   13.14
   6   3 -11  147.17    6.85
   4   1 -11  796.02   26.34
   3   2 -19   92.34    5.46
   5   2 -13    7.09    1.79
   4   3   2   23.44    2.27
   2   1 -18   35.40    3.32
   1   0  -2 1633.41   49.99
   1   0 -15   55.82    3.40
   4   2 -17  190.87    8.59
   6   3  -5  570.73   19.80
   6   3 -12   82.60    4.75
   6   4  -3  223.89    9.48
   6   4 -14   34.39    2.99
   4   2   0 3442.70  106.13
   3   3   4  299.91   10.85
   4   4   3  286.93   11.43
   6   5  -3  443.33   16.63
   4   1  -5 1747.53   54.63
   4   1 -12  460.23   16.23
   5   2 -14  905.97   30.31
  -2  -1  -5 2530.92   77.05
   2   0 -12  698.83   22.92
   5   3 -17  218.19    9.34
   6   3 -13  111.16    5.76
   3   1  -1 2220.27   68.53
   5   2  -3  422.43   14.84
   6   3  -4   34.21    2.85
   5   4   1  270.62   11.12
   2   2   4  290.58    9.68
   5   3   0    0.95    1.17
   2   0  -5  245.34    8.44
   4   1 -13  433.77   15.53
   6   4  -2  103.38    5.62
   5   5   1  144.06    7.45
   6   5  -2  229.17   10.04
   6   6  -4    2.90    1.63
   3   2 -20    1.53    1.93
   4   2 -18   89.09    5.24
   5   2 -15    1.56    1.57
   3   4   5    6.49    1.46
  -1   2   7   62.55    2.41
   6   3  -3  931.48   30.81
   2   0 -13   92.28    4.45
   7   4  -8    2.34    1.49
   7   4  -9  332.17   12.65
   7   4 -10   24.82    2.51
   7   5  -9  125.21    6.18
   3   1 -17  488.16   17.65
   4   1 -14    4.31    1.52
   7   4  -7   87.11    4.90
   7   5  -8   48.84    3.50
   6   6  -3  112.99    6.22
   1   0 -16  327.49   12.03
   6   3 -15  108.01    5.63
   7   4 -11  381.29   14.17
   7   5  -7    3.76    1.66
   5   2  -2  136.59    6.00
   6   2  -9    1.74    1.32
   6   4  -1   82.30    5.00
   7   4  -6  580.94   20.37
   7   4 -12    3.13    1.47
   6   5  -1    1.87    1.62
   6   2  -8  847.89   28.01
   6   2 -10   33.43    2.79
   6   2 -11   59.11    3.74
   7   4  -5   37.08    3.13
   7   4 -13   18.01    2.30
   7   5  -5  213.79    9.25
   4   2 -19   51.66    3.91
   6   3  -2  505.25   17.86
   6   3 -16   78.34    4.64
   2   0 -14    9.23    1.64
   4   1  -3 2239.46   69.43
   4   2   1   56.01    3.14
   6   2  -6   92.67    4.68
   2   0  -4  504.29   16.23
   4   3   3 1159.63   37.32
   5   3   1  274.16   10.69
   7   3  -8   92.18    4.89
   7   3  -9  212.48    8.79
   3   1 -18    0.53    1.75
   5   2 -17  154.17    7.32
   7   3  -7    4.01    1.57
   7   3 -11  299.15   11.55
   7   4  -4   12.05    2.06
   7   5  -4  169.96    7.93
   6   2 -13  435.01   15.77
   5   1  -9 1024.24   33.09
   6   2  -5  761.18   25.28
   6   3 -17  339.61   13.05
   7   3 -12   92.05    5.02
   4   4   4   80.85    4.59
   6   5   0  214.13    9.73
   5   1  -8   41.53    2.82
   7   3  -6  679.28   23.12
   6   4   0 1229.86   40.54
   5   1 -11 1274.38   40.86
   5   2  -1  488.67   16.84
   4   1 -16  165.91    7.51
   6   2 -14   63.70    4.08
   7   3 -13   24.31    2.59
   5   1  -7  275.79   10.20
   6   3  -1    3.14    1.41
   7   4  -3  236.70    9.90
   7   5  -3  269.64   11.24
   2   0 -15   29.66    2.48
   5   1 -12   96.86    4.91
   4   2 -20  589.68   21.00
  -1   0   1    1.42    0.26
   3   0  -9  198.01    7.46
   3   0 -10  156.61    6.24
   6   2  -4    5.29    1.34
   3   0  -8   20.01    1.64
   5   2 -18    8.19    2.03
   7   3 -14  576.41   20.17
   3   0 -11  161.69    6.49
   5   1  -6  965.90   31.14
   6   2 -15  213.56    9.01
   4   1  -2   25.75    1.92
   5   1 -13   16.54    2.08
   3   0  -7  366.15   12.45
   7   3 -15   83.35    4.78
   8   4  -9  118.11    5.81
   8   4 -10  145.43    6.68
   3   0 -12   13.17    1.65
   7   4  -2  517.31   18.69
   8   4 -11  209.11    8.69
   6   5   1    3.05    1.89
   8   5  -7   77.13    4.57
   5   1  -5   48.00    2.88
   2   3   6   30.15    1.63
   6   4   1   78.90    4.89
   8   4  -7   77.00    4.52
  -2  -1  -6   54.64    2.00
   6   2  -3  348.33   12.68
   5   3   2  337.23   12.54
   5   4   3  197.88    8.65
   2   0 -16  675.73   22.68
   5   2 -19  170.93    7.88
   8   5  -6   31.93    2.98
   3   0 -13   50.07    3.07
   3   3   5 1042.00   32.94
   6   3   0  375.34   13.92
   7   3  -3  611.79   21.14
   7   3 -16  167.28    7.51
   8   4  -6   22.13    2.54
   2   0  -3   93.47    3.66
   1   1   3 2041.88   62.09
   7   2 -10   45.64    3.18
   3   0  -6 3414.94  104.74
   7   2  -9  542.91   18.76
   7   2 -11  649.37   22.11
   5   1 -15  106.91    5.44
   4   2   2  131.32    5.47
   7   2  -8   11.46    1.87
   7   5  -1  118.56    6.48
   8   5  -5  114.14    5.97
   4   1 -18   63.75    4.28
   6   2 -17   84.58    4.93
   7   2 -12    9.92    1.73
   7   4  -1  360.53   13.93
   8   4  -5  490.98   17.64
   7   2  -7  133.86    6.10
   8   3  -9  145.80    6.62
   5   1  -4  336.15   11.93
   8   3  -8  819.80   27.36
   8   3 -11  151.32    6.84
   3   0 -14 1610.69   50.87
   2   1   2  278.68    9.11
   7   2 -13   26.50    2.62
   8   3 -12  365.03   13.51
   8   5  -4   35.41    3.20
   5   2 -20    4.88    1.91
   7   2  -6 1113.49   36.03
   4   3   4   50.05    2.97
   7   3  -2  389.25   14.37
   8   3  -7  149.93    6.75
   8   4  -4   92.50    5.17
  -1  -1  -9 2067.30   62.87
   4   1  -1  150.07    5.93
   5   1 -16   96.23    5.16
   8   3 -13  238.02    9.61
   7   2 -14  670.51   22.94
   3   0  -5   65.12    3.07
   6   2 -18   65.26    4.27
   8   3  -6   44.22    3.24
   6   1  -9  119.84    5.48
   8   3 -14    4.63    1.67
  -1  -1 -11 2183.02   66.56
   6   1 -11  223.71    8.83
   7   2  -5   88.19    4.60
   6   4   2  108.04    5.86
   7   5   0    0.46    1.78
   8   5  -3   31.91    3.16
   3   0 -15   47.47    3.16
   6   1  -8  461.28   15.96
   7   2 -15    0.82    1.60
   6   3   1    0.97    1.33
   7   4   0    1.35    1.73
   8   4  -3  676.88   23.46
   5   1  -3  666.96   21.97
   6   1  -7    8.48    1.50
   6   1 -13  132.81    6.11
   9   4  -9  383.92   14.05
   9   4 -10   16.80    2.14
   5   2   1  467.15   16.05
   7   3  -1  211.00    8.85
   4   0 -10  197.96    7.60
   6   2  -1  192.63    7.86
   6   2 -19    5.60    1.87
   7   2  -4   14.61    1.91
   5   3   3  428.25   15.11
   9   4  -8    1.34    1.29
   4   0  -9  350.82   12.23
   4   0 -11  301.40   10.85
   8   3  -4   69.10    4.19
   8   5  -2   99.69    5.70
   6   1  -6  133.30    5.80
   5   4   4  181.75    7.82
   9   4  -7  205.03    8.58
   3   0 -16  238.75    9.30
   4   0 -12  941.34   30.39
   8   4  -2   13.17    2.18
   4   0  -8 2785.33   85.94
   9   4  -6   69.78    4.23
   3   0  -4  641.82   20.63
   5   1 -18   54.18    3.80
   7   2 -17  294.54   11.49
  -1  -1 -12   16.02    0.96
   4   0 -13  132.65    5.76
   6   1 -15  139.54    6.42
   8   2  -9  209.28    8.47
   8   2 -10  248.74    9.70
   8   2 -11  362.87   13.26
   7   2  -3  487.61   16.99
   8   2 -12  168.07    7.26
   9   5  -5   25.06    2.69
   5   1  -2  605.27   20.04
   8   3  -3   44.98    3.25
   9   3 -10   30.22    2.63
   9   3 -11   63.00    3.80
   8   2 -13  228.11    9.15
   9   3  -9   25.62    2.40
   9   3 -12  210.86    8.58
   9   4  -5    8.43    1.69
   8   5  -1   20.39    2.82
   2   0  -2 1190.22   36.84
   9   3  -8  137.15    6.27
   4   0 -14   13.18    1.79
   4   1   0 1781.98   55.36
   3   2   4  442.58   14.32
   8   2  -7   99.88    4.94
   9   3 -13    1.04    1.27
   6   1 -16  108.19    5.50
   7   2 -18   65.80    4.15
   6   3   2  459.49   16.30
   6   4   3  209.21    8.95
   8   4  -1    2.82    1.79
   9   5  -4  318.07   12.42
   3   0 -17   21.49    2.25
   4   2   3  662.30   21.42
   8   2 -14    6.51    1.62
   9   3  -7   45.18    3.21
   6   2   0 2244.53   70.13
  -2  -1  -7 1239.79   37.86
   4   0  -6   26.06    1.91
   5   1 -19  305.38   11.90
   8   2  -6   32.05    2.62
   6   1  -4   40.74    2.71
   0   2   6  232.83    7.25
   8   2 -15  297.51   11.36
   8   3  -2  131.98    6.30
   9   3  -6  564.46   19.50
   7   1 -11  467.48   16.26
   7   1  -9  326.24   11.86
   7   1 -12  115.68    5.45
   9   5  -3   36.80    3.23
   7   1  -8  133.41    5.85
   8   5   0  794.68   27.55
   7   1 -13   44.43    3.11
   9   3  -5   48.13    3.35
   9   4  -3  201.57    8.69
   5   2   2  124.00    5.31
   8   4   0  103.03    5.66
  10   4  -8  113.81    5.50
   3   0  -3   29.83    1.78
   7   1  -7    2.34    1.20
   7   1 -14  781.43   26.00
   7   4   2  448.77   16.52
   4   0  -5  594.90   19.44
  -1   1   4  144.60    4.75
   5   1  -1  448.71   15.21
   7   3   1  206.87    8.64
   4   0 -16  442.62   15.53
   5   0 -10   64.48    3.43
   5   0 -11  418.93   14.48
   2   2   5  149.64    4.95
  10   4  -7  186.46    7.87
   6   1  -3 1516.22   47.81
   6   1 -18  226.71    9.33
   8   2  -4  152.18    6.65
   8   2 -17  294.63   11.32
   4   3   5 1002.85   31.70
   8   3  -1   43.23    3.23
   9   3  -4  535.66   18.69
   9   5  -2  160.26    7.59
   5   0  -9  568.92   18.93
   5   3   4  216.21    8.25
   7   1  -6 1116.82   35.83
   7   1 -15  125.78    5.90
   9   4  -2  100.59    5.48
  10   4  -6    1.85    1.33
   7   2  -1  567.34   19.40
   9   2 -10   25.99    2.40
   9   2 -11  472.09   16.50
   5   0  -8  722.21   23.55
   5   0 -13    5.54    1.48
   9   2  -9  579.21   19.74
   9   2 -12    0.90    1.33
   6   2   1  167.66    6.90
  10   3 -10  379.68   13.69
   9   2 -13   35.59    2.76
  10   3  -9   58.34    3.59
   0  -1 -11 1158.28   35.71
   7   1 -16  214.60    8.75
   6   3   3  935.04   30.52
  10   4  -5  477.80   17.02
   0  -1 -10    1.30    0.51
   4   0 -17  220.68    8.82
   5   0 -14 1013.83   32.77
   6   1 -19   12.45    2.20
   8   2  -3 1137.45   36.77
   9   2 -14   77.27    4.27
   9   3  -3   61.95    3.91
  10   3  -8  478.59   16.75
   5   0  -7  134.90    5.59
   9   2  -7  305.35   11.35
   6   4   4    4.21    1.51
   9   5  -1   59.34    4.27
   8   4   1    3.08    1.62
  10   3  -7   70.64    4.05
   0  -1 -12    0.31    0.61
   4   0  -4  270.86    9.54
   6   1  -2  842.90   27.38
   9   2 -15   22.01    2.35
   9   4  -1  445.63   16.41
   3   1   2   41.73    1.97
   3   3   6   82.00    3.20
   8   3   0 1547.98   49.66
  10   4  -4    0.73    1.48
   8   1 -11  194.15    7.84
   9   2  -6   90.20    4.58
   8   1 -10  158.10    6.67
   8   1 -12  518.54   17.83
   8   1  -9  210.21    8.29
   7   3   2  374.63   13.72
   7   4   3  254.29   10.30
   0  -1  -9  807.38   24.92
   5   0  -6 1582.17   49.56
   7   1  -4  420.00   14.67
   8   1 -13  338.86   12.38
   7   2   0    0.19    1.08
   9   3  -2  256.39   10.23
   8   1  -8 1214.49   38.86
   8   2  -2   17.64    2.05
   5   1   0    0.52    0.65
   9   2  -5    7.85    1.67
   7   1 -18   28.72    2.82
   8   1 -14    4.31    1.54
  10   3  -5   47.94    3.26
  10   4  -3  337.62   12.88
   0  -1 -13  203.15    6.87
   8   1  -7  218.09    8.53
   6   0 -11   70.89    3.74
   8   1 -15   73.80    4.16
  -2  -1  -8   68.40    2.37
   6   0 -10   39.10    2.67
   6   0  -9    1.34    1.09
   5   0  -5  177.20    6.88
   6   0 -13  540.68   18.36
   9   2  -4   72.69    4.09
  10   2 -10  106.50    5.09
  10   2 -11  120.07    5.56
  10   3  -4   46.65    3.35
   8   4   2   12.15    2.22
  10   5  -2  172.21    7.92
   7   1  -3  985.79   31.87
   8   1  -6   58.76    3.46
   4   2   4  176.23    6.33
   6   2   2  184.03    7.29
  10   2 -12   56.34    3.42
   8   3   1   40.80    3.13
   4   0  -3  992.56   31.40
   5   0 -17  181.09    7.63
   6   1  -1    2.16    0.98
   8   1 -16  197.88    8.17
  10   2  -9   62.75    3.68
  10   2 -13  451.21   15.84
  10   4  -2    7.93    1.91
   6   0  -8 1114.05   35.56
   6   0 -14   67.42    3.80
   1  -1 -11 2119.74   65.09
   8   2  -1   11.16    1.75
  10   2  -8  190.04    7.77
  10   2 -14   11.11    1.76
  11   3  -9   38.50    2.81
   1  -1 -10    1.31    0.64
  11   3  -8   28.46    2.42
  11   4  -5  128.27    6.09
   1  -1 -12   19.48    1.41
  10   2  -7  261.94   10.01
  10   3  -3  250.59   10.01
   6   0  -7  592.67   19.74
   6   0 -15  242.77    9.38
   8   1  -5  298.60   11.03
   7   2   1  521.77   17.91
  11   3  -7   35.28    2.73
   2   1   3  906.47   27.85
   9   1 -10   41.01    2.84
   9   1 -11   91.01    4.62
   9   1 -12  276.31   10.41
   7   3   3  542.86   18.70
   9   4   1  413.35   15.51
   5   0  -4  517.92   17.27
  10   2  -6    3.05    1.32
  10   4  -1   23.24    2.68
  11   4  -4   67.15    4.14
   0  -1  -8    0.60    0.34
   1  -1  -9 1888.82   57.95
   7   1  -2  569.92   19.26
   9   1  -9   26.85    2.37
   9   1 -13    1.01    1.32
   9   3   0    0.25    1.39
  11   3  -6  768.77   25.68
   6   0 -16  146.41    6.46
   6   0  -6  113.89    5.06
   8   1 -18  118.93    5.80
   9   1 -14  462.81   16.22
   8   1  -4  102.49    4.93
   9   1  -8  180.75    7.39
  10   3  -2  316.01   12.13
  10   2  -5  743.66   24.85
   9   1 -15    4.36    1.44
   8   2   0  137.75    6.24
   9   2  -2  159.81    7.00
   8   3   2  130.34    6.18
  11   3  -5    4.47    1.58
   7   0 -10   48.45    3.06
   7   0 -11  749.83   24.71
   9   1  -7   58.53    3.47
  11   4  -3  348.06   13.21
   4   1   2   24.15    1.54
   6   1   0  485.34   16.42
   6   0 -17   90.11    4.80
   7   0  -9  658.06   21.87
   7   0 -13   24.81    2.26
   2  -1 -11  547.57   17.73
  11   2 -11  492.31   17.04
   2  -1 -12    6.65    1.04
   9   1 -16  220.73    8.87
   3   2   5   31.23    1.47
  11   2 -10    1.77    1.30
  11   2 -12    1.02    1.14
   2  -1 -10  192.83    6.90
   6   0  -5  990.51   31.82
   7   0 -14  807.53   26.63
  10   2  -4    1.14    1.40
  11   2  -9  446.48   15.65
  11   3  -4  184.09    7.88
  10   4   0  400.19   15.14
   8   1  -3   49.99    3.23
   1  -1  -8   25.68    1.37
   5   0  -3  545.82   18.09
  10   3  -1   41.56    3.29
   2  -1 -13 1475.68   46.00
   3   0  -1  490.72   15.76
   7   1  -1  264.60    9.93
  11   2  -8   13.28    1.87
   4   3   6    5.47    0.88
   9   3   1  108.31    5.62
   9   4   2   93.17    5.33
  11   4  -2    2.25    1.63
   7   0 -15    0.50    1.41
   7   2   2  826.74   27.07
   2  -1  -9  316.72   10.62
   9   2  -1  656.14   22.35
   7   0  -7  169.63    6.95
  11   2  -7   71.70    4.05
   9   1  -5   62.59    3.65
   5   2   4  372.84   12.51
  11   3  -3   90.91    4.96
  10   1 -11   84.46    4.39
  10   1 -12  269.91   10.23
  10   2  -3  483.33   17.07
   7   0 -16   14.20    2.00
  10   1 -10  531.13   18.22
   8   2   1   13.71    1.92
   2  -1 -14    1.26    1.01
   6   0  -4    5.74    1.20
  10   1 -13    8.74    1.70
  11   2  -6  162.50    6.99
  10   1  -9   89.24    4.52
   7   0  -6 1452.07   45.99
   8   1  -2  154.21    6.67
  10   1 -14   17.37    2.07
   7   3   4  267.32   10.08
  12   3  -6   36.51    2.86
   3  -1 -11 1104.66   34.88
   3  -1 -12  161.77    6.30
  10   1  -8  634.64   21.40
  10   4   1   27.04    2.96
  11   4  -1  331.92   12.98
   8   3   3   41.89    3.12
  10   3   0  675.85   23.36
   2  -1  -8   68.99    2.98
   3  -1 -10   20.96    1.68
   7   0 -17  337.67   12.56
   8   0 -11  457.77   15.92
   8   0 -12  208.53    8.30
  10   1 -15    1.31    1.39
   3  -1 -13   12.28    1.51
   8   0 -10  304.83   11.24
   8   0 -13  240.25    9.32
   3   1   3 2141.02   65.45
  11   2  -5  225.34    9.05
   6   3   5  572.47   18.95
  10   1  -7  116.44    5.48
  10   2  -2   17.61    2.18
  12   3  -5   -0.03    1.37
   8   0  -9  275.56   10.33
   9   2   0    2.29    1.35
   3  -1  -9  866.00   27.56
   8   0 -14    9.36    1.75
   9   3   2  257.19   10.35
   7   0  -5  109.99    5.11
   5   1   2  584.17   18.96
  -2  -1 -10  184.10    5.90
   3  -1 -14   81.40    3.90
   8   0 -15  334.16   12.35
   1  -1  -7  419.36   13.30
   4   0  -1  106.98    4.32
   6   0  -3  358.51   12.63
   9   1  -3   66.33    3.90
  12   3  -4   48.63    3.47
  11   4   0   -0.71    1.59
   8   1  -1   59.05    3.56
  12   2  -8    0.48    1.21
   8   0  -7  110.27    5.21
   7   2   3  461.95   15.86
  11   3  -1   36.13    3.15
   3  -1  -8  162.83    6.15
   4  -1 -11  904.04   29.05
   4  -1 -12  484.43   16.37
   2   0   0 2245.04   68.50
   8   0 -16  255.94   10.00
  10   3   1   39.33    3.27
  10   1  -5   71.52    4.10
  10   2  -1   36.94    2.96
  12   2  -7  155.66    6.79
  10   4   2    6.48    2.03
   2  -1  -7 1217.80   37.81
   4  -1 -10   41.97    2.60
   4  -1 -13  411.63   14.23
  11   1 -12   57.54    3.55
  -2  -1 -11  512.40   15.86
   7   0  -4    5.57    1.36
  11   1 -10   27.93    2.41
  11   1 -13   44.55    3.10
  11   2  -3  544.01   19.06
  11   1  -9   66.20    3.84
   6   2   4    5.55    1.13
   8   0  -6   39.36    2.80
   9   2   1  647.13   22.13
  12   2  -6    1.90    1.45
   5   3   6  561.11   18.12
   8   0 -17  354.05   13.13
   9   1  -2  332.23   12.35
   4  -1 -14    4.28    1.41
   9   0 -11  565.77   19.34
   9   0 -12    0.83    1.33
  11   1  -8   31.84    2.65
   9   0 -10   34.31    2.70
   9   0 -13   42.18    3.05
  10   1  -4   53.61    3.52
   4   1   3 2246.39   68.89
   8   3   4   63.02    3.82
   3  -1  -7  190.12    6.95
   9   0  -9  735.63   24.51
   9   0 -14   85.89    4.58
   7   1   1  277.31   10.22
  11   3   0    1.43    1.54
  11   4   1  303.98   12.34
   6   0  -2  244.97    9.12
  11   1  -7   59.91    3.66
  12   2  -5  586.27   20.24
   4  -1  -8  763.56   24.70
   3   0   0    0.60    0.46
   5   0  -1  659.34   21.42
   8   0  -5  979.67   31.91
  11   2  -2    1.68    1.51
  12   3  -2  180.74    8.09
   4  -1 -15  345.62   12.36
   5  -1 -11 1334.11   42.33
   9   0  -8    6.57    1.58
   9   0 -15   29.49    2.73
   6   1   2  839.09   26.95
  10   2   0  638.99   22.07
   7   3   5  471.02   16.13
   5  -1 -12   99.61    4.73
   5  -1 -10   32.81    2.44
  11   1  -6 1110.10   36.09
  10   3   2  316.99   12.44
  10   1  -3  365.59   13.47
   9   0  -7  389.46   14.02
  12   2  -4    1.63    1.51
   9   0 -16   45.03    3.29
  -1   1   3 2286.84   69.58
   9   1  -1  140.51    6.42
   5  -1  -9 1040.57   33.37
   5  -1 -14  483.63   16.69
   2  -1  -6   54.89    2.44
   4  -1  -7  118.10    4.98
   5   2   5  126.09    4.82
   8   0  -4  184.91    7.65
  11   1  -5    5.19    1.63
   8   2   3 1064.82   34.44
  12   3  -1    0.73    1.57
  12   4   0    2.19    1.73
  12   1 -10  262.89   10.12
   9   2   2  149.08    6.74
  11   2  -1  482.08   17.38
   4   0   0 5282.32  161.00
   9   0  -6  105.45    5.19
   9   0 -17  181.03    7.83
  11   3   1   38.01    3.34
   3  -1  -6  114.25    4.56
   5  -1  -8   40.81    2.64
   5  -1 -15  105.92    5.13
  12   1  -9    2.34    1.47
  12   2  -3  554.94   19.52
   1  -1  -6  424.70   13.38
  10   0 -11  138.52    6.27
  10   0 -12   71.83    4.10
   5   1   3  661.20   21.16
   7   2   4    6.67    1.31
  10   0 -10  136.39    6.19
  10   0 -13  519.96   18.09
  10   1  -2  388.09   14.25
  10   2   1   32.68    2.82
  13   2  -6    4.64    1.41
   6  -1 -11  217.65    8.57
   6  -1 -12  102.31    4.97
   7   0  -2 1117.08   35.90
  12   1  -8  661.48   22.41
   6   3   6   76.91    3.60
   6  -1 -10  829.70   27.21
   6   0  -1  249.47    9.20
  10   0  -9   79.43    4.36
  10   0 -14   19.34    2.28
  11   1  -4  215.95    8.92
   8   1   1   66.00    3.75
   9   0  -5    7.27    1.54
  12   1  -7    4.30    1.49
   4  -1  -6    5.03    1.07
   5  -1  -7  257.05    9.51
   6  -1  -9  117.36    5.40
   6  -1 -14    7.58    1.70
  10   0  -8  251.30    9.83
  10   0 -15  322.61   12.12
   7   1   2  570.43   19.06
   9   1   0    0.83    1.07
   9   3   4  547.92   19.17
  10   3   3  254.32   10.44
  12   3   0  774.99   26.75
  11   2   0   -0.06    1.51
  12   2  -2    2.00    1.40
   5   0   0    0.53    0.75
  10   0  -7  338.60   12.57
  10   0 -16   24.78    2.57
  12   1  -6   50.96    3.47
   8   3   5  198.54    8.03
   6  -1  -8  436.13   15.22
   6  -1 -15  131.02    6.09
  11   1  -3  125.83    6.09
  11   3   2  502.89   18.36
   9   0  -4   93.48    4.85
   6   2   5  743.74   23.85
  13   2  -4   38.75    3.07
   5  -1  -6  942.96   30.35
   7  -1 -11  502.44   17.45
   7  -1 -12  134.08    6.09
  10   0  -6    4.10    1.54
   6   1   3 1492.17   46.60
  12   1  -5    2.64    1.45
   9   2   3  315.00   11.84
   3  -1  -5 2066.22   63.68
  10   2   2   15.94    2.25
   6  -1  -7    7.18    1.38
   7   0  -1  681.33   22.62
  11   0 -11  591.65   20.30
  11   0 -12    2.16    1.53
  12   2  -1    3.06    1.63
   8   0  -2   17.31    1.93
  11   0 -10    2.63    1.51
  11   0 -13    4.57    1.61
   8   2   4  154.36    6.52
  13   3  -1    2.43    1.73
   2  -1  -5 2636.08   80.59
   7  -1  -9  344.41   12.59
   7  -1 -14  815.16   27.15
   4  -1  -5 1600.71   49.92
  11   0  -9  580.91   20.00
  11   0 -14  140.37    6.43
  11   1  -2  648.61   22.37
  13   2  -3  167.33    7.55
  10   0  -5  843.35   28.08
   9   1   1  155.75    6.86
  13   1  -8  140.97    6.43
  11   2   1  495.84   17.92
   6   0   0 2967.87   91.51
   9   0  -3  323.25   12.15
   8   1   2  160.89    6.74
  12   1  -4   64.09    4.01
   7   3   6  704.48   23.04
   7  -1  -8  132.44    6.02
   7  -1 -15  134.03    6.29
  11   0  -8   16.89    2.15
  10   1   0  881.21   29.37
   6  -1  -6  118.79    5.39
  11   0  -7   87.32    4.73
  10   3   4   39.02    3.28
   8  -1 -11  207.66    8.50
   8  -1 -12  516.90   18.04
   3   0   1  508.40   16.08
   3   1   4  646.08   20.08
  13   2  -2   47.07    3.62
  11   3   3   88.11    5.25
   7  -1  -7    3.76    1.33
   8  -1 -13  334.65   12.51
  10   0  -4    0.38    1.18
   7   1   3  953.80   30.56
  12   1  -3    4.38    1.67
  13   1  -6  418.30   15.15
   7   2   5   82.19    3.88
   4   0   1  106.57    4.12
   4   1   4   93.51    3.55
  11   1  -1   53.52    3.72
   9   3   5   43.29    3.17
   8   0  -1   22.14    2.14
   8  -1  -9  212.50    8.66
   8  -1 -14    2.37    1.62
   9   0  -2  163.77    7.15
  11   0  -6  207.55    8.63
   7   0   0    0.20    0.87
  10   2   3  531.59   18.73
  12   3   2  169.80    8.08
  13   1  -5  120.79    5.94
   6  -1  -5  894.51   29.10
   8  -1  -8 1225.24   39.57
   5   0   1  671.32   21.56
  12   0 -10    4.17    1.45
  12   0 -11  259.31   10.10
  12   0 -12    4.52    1.56
  11   2   2    2.01    1.54
   4  -1  -4  104.44    4.38
   7  -1  -6 1002.93   32.65
   8  -1 -15   78.73    4.59
   5   1   4  318.99   10.66
   9   2   4   84.89    4.52
  10   0  -3  515.65   18.21
  12   0  -9   79.69    4.47
   4   2   6   19.74    1.18
  13   2  -1  332.26   12.98
   2   0   1  142.21    4.73
  11   0  -5  264.19   10.45
   9   1   2  337.27   12.43
  10   1   1   65.02    4.01
   1  -1  -5  173.77    5.69
   8   3   6   39.99    2.86
   5  -1  -4  315.75   11.18
   8  -1  -7  194.90    8.14
  12   0  -8    1.12    1.47
  13   1  -4  361.41   13.58
   3   2   6 2491.32   75.82
  12   2   1    3.23    1.73
  13   3   1    1.24    1.70
   9  -1 -11   86.85    4.72
   9  -1 -12  270.52   10.57
  11   1   0    0.23    1.38
   9  -1 -10   42.36    3.16
   9  -1 -13    0.28    1.56
   2   1   4    3.32    0.35
   8   1   3   59.44    3.40
   6   0   1  267.53    9.56
   5   2   6 1159.71   36.04
   7  -1  -5  768.17   25.52
   9  -1  -9   28.02    2.62
   9   0  -1  776.41   25.98
  12   0  -7  189.43    8.05
   6   1   4   38.23    2.22
   8   2   5  829.98   27.02
   9  -1 -14  489.03   17.39
   8   0   0  184.38    7.57
   6  -1  -4   36.24    2.56
  11   3   4  188.27    8.49
  10   0  -2   19.95    2.27
  12   1  -1    1.10    1.46
  13   1  -3    0.76    1.49
  13   2   0    0.74    1.63
   9  -1  -8  189.65    8.06
   9  -1 -15    4.80    1.93
  12   0  -6    2.24    1.54
  10   3   5   48.65    3.57
  12   3   3    1.26    1.83
   6   2   6   91.21    3.86
  11   2   3  553.28   19.62
   9  -1  -7   56.70    3.72
   7   0   1  708.54   23.24
  11   0  -3  598.25   20.87
  10   2   4    0.34    1.29
  10   1   2  434.46   15.63
   0   2   5    0.63    0.32
  12   2   2    1.46    1.60
  13   3   2  144.11    7.36
   4  -1  -3 2228.95   68.76
   7  -1  -4  359.12   13.02
   8  -1  -5  247.30    9.79
  10  -1 -11   92.79    4.99
  10  -1 -12  279.28   10.91
  -1   0  -1    2.57    0.22
  12   0  -5  642.31   22.17
  13   0  -9  384.67   14.07
   7   1   4  378.82   12.98
  11   1   1   54.53    3.77
   5  -1  -3  650.17   21.26
  10  -1 -10  549.28   19.21
  13   1  -2  165.06    7.63
  10  -1 -13    9.24    2.06
   9   1   3   73.39    4.03
  10  -1  -9   98.60    5.18
   9   0   0   -0.14    1.08
  13   0  -8   79.86    4.47
  10  -1 -14   17.59    2.37
  10   0  -1   41.64    3.15
  12   1   0 1000.63   33.40
   9   2   5    8.70    1.66
  -1  -1  -9 1793.05   54.48
   6  -1  -3 1484.77   46.87
  13   2   1  345.74   13.61
   3  -1  -3 2305.87   70.75
  10  -1  -8  661.91   22.70
  13   0  -7  188.35    8.09
  10  -1 -15    1.54    1.77
   8   0   1   19.28    1.92
  11   0  -2    2.56    1.51
   7   2   6 1069.04   33.86
   5   0   2  141.78    5.36
   8  -1  -4   92.16    4.80
   0  -1  -6    0.87    0.20
  10  -1  -7  124.44    6.09
   4   0   2  151.94    5.44
  13   0  -6    7.09    1.83
   8   1   4   98.73    4.59
  13   1  -1    2.96    1.67
   7  -1  -3  933.69   30.46
   6   0   2  244.20    8.74
  12   0  -3  590.72   20.76
  11  -1 -11  120.99    5.95
  11  -1 -12   55.68    3.76
  11   1   2  708.36   24.25
  11   2   4  122.86    6.16
  12   2   3  549.05   19.73
  11  -1 -10   29.01    2.64
  13   0  -5    1.42    1.42
  11  -1  -9   62.07    4.02
  10   0   0  819.82   27.47
  12   1   1    0.88    1.36
   5  -1  -2  607.82   19.87
  11  -1 -14  785.07   26.58
   7   0   2 1155.51   36.68
  11   0  -1  506.40   18.13
  13   2   2   49.55    3.92
   8  -1  -3   49.32    3.28
   9  -1  -4  695.17   23.70
   9   0   1  803.91   26.67
  14   1  -2  112.69    5.92
   6  -1  -2  812.99   26.40
  11  -1  -8   45.89    3.41
   4  -1  -2   31.39    1.86
   3   0   2 4702.38  142.97
   0   1   3 8196.36  248.37
  13   1   0    5.49    1.84
  10  -1  -5   62.69    3.99
  13   0  -4   40.45    3.26
  12   0  -2    1.72    1.39
   5   1   5   47.49    2.26
   7  -1  -2  582.85   19.70
  11  -1  -7   57.66    3.91
   2  -1  -3 1027.21   31.71
   8   0   2   20.11    1.91
   9  -1  -3   74.41    4.34
  11  -1  -6 1123.08   36.93
  12  -1 -11    2.72    1.58
  -1   1   2  351.66   10.96
  14   1  -1  156.73    7.50
  12  -1 -12  282.70   11.09
  11   0   0    1.71    1.52
  13   0  -3  190.30    8.43
  12   1   2  219.29    9.37
  10  -1  -4   51.32    3.58
  10   0   1   46.94    3.34
   9   2   6  100.39    4.83
  -1  -1 -10    0.90    0.32
   8  -1  -2  157.62    6.85
  12  -1  -9    0.14    1.35
  12   2   4    0.60    1.61
   1  -1  -4  165.61    5.37
   3  -1  -2   46.96    2.16
  12   0  -1    4.20    1.67
  13   1   1    2.48    1.66
  12  -1  -8  706.12   24.18
  11  -1  -5    4.68    1.70
   1   0   1    1.41    0.19
  11   2   5  223.90    9.29
   8   1   5  277.83   10.04
   6  -1  -1    3.10    1.03
  12  -1  -7    5.20    1.67
   5  -1  -1  480.99   15.90
  13   0  -2   50.56    3.78
  14   1   0  826.13   28.34
  -1  -1 -11 1838.59   55.99
   7  -1  -1  297.78   10.88
   9  -1  -2  338.30   12.69
  10  -1  -3  330.87   12.66
  14   0  -4   14.31    2.11
  11  -1  -4  207.91    8.90
   7   0   3  607.47   19.92
  12  -1  -6   54.88    3.83
  12   0   0    0.69    1.43
   6   2   7  453.92   14.82
   8  -1  -1   62.75    3.69
  12   1   3    1.47    1.56
   4  -1  -1  154.29    5.66
  10   0   2   22.04    2.31
  14   0  -3  475.67   17.34
   9   1   5   63.22    3.50
   7   2   7  137.25    5.43
   8   0   3 1364.72   43.13
  12  -1  -5    0.13    1.45
  13  -1  -8  146.30    6.81
  13   0  -1  374.30   14.26
  11   1   4  232.11    9.40
   5   2   7  116.95    4.31
  10  -1  -2  390.43   14.46
   4   0   3  957.33   29.77
  13   2   4   39.83    3.49
   6  -2 -11   57.15    3.58
  11  -1  -3  119.21    6.05
   6  -2 -10   31.29    2.59
   6  -2 -12  209.12    8.57
   7  -2 -10   40.44    3.11
   7  -2 -12   12.28    2.06
   3   1   5 2117.30   64.54
  12   2   5  596.53   20.98
  14   2   3  470.68   17.66
  13  -1  -7   14.93    2.10
   8   2   7  101.64    4.54
   5  -2 -11  335.00   12.11
   6  -2  -9    2.86    1.40
   6  -2 -13  425.40   15.28
   7  -2  -9  500.35   17.63
   2   0   2 1255.51   38.39
   9   0   3  360.11   12.87
  14   0  -2  172.75    7.90
   5  -2 -10   48.18    3.04
   5  -2 -12  356.99   12.82
   7  -2 -13   24.08    2.66
  12  -1  -4   63.01    4.15
   8  -2 -10  234.54    9.60
   8  -2 -12  168.47    7.62
   7  -1   0    0.19    0.95
  13  -1  -6  429.20   15.76
  12   0   1    2.53    1.59
  11   0   2    1.71    1.39
   5  -2  -9  456.19   15.71
   6  -2  -8  857.57   28.18
   7  -2  -8   10.43    1.70
   8  -2  -9  195.19    8.35
   8  -2 -13  233.75    9.71
  11   2   6  174.70    7.58
   8  -1   0 2330.46   72.69
  11  -1  -2  689.37   23.75
  13   1   3    1.70    1.66
   8  -2  -8  365.12   13.61
   9  -2 -10   28.34    2.83
  13  -1  -5  125.63    6.28
   7   1   6 1020.86   32.25
   9   2   7  321.89   11.59
   5  -2  -8  516.97   17.50
   9  -2 -12    0.93    1.66
  12  -1  -3    1.86    1.47
  10   0   3  565.65   19.38
   6   1   6  124.49    4.79
  12   1   4   66.59    4.19
  14   1   2  116.80    6.26
   6  -2  -7  431.12   15.14
   7  -2  -7  120.58    5.74
   9  -2  -9  613.28   21.38
   2  -1  -2  290.04    9.31
   3  -1  -1 2309.02   70.66
  14   0  -1    2.31    1.46
   4  -2 -11  222.45    8.29
   9  -2 -13   42.59    3.49
   9  -1   0    0.33    1.10
   8   1   6   56.57    3.05
   4  -2 -10  161.10    6.34
   8  -2  -7   95.23    5.06
   7   0   4    4.49    1.03
   4  -2 -12  679.26   22.22
  14   2   4   12.95    2.56
  13  -1  -4  361.73   13.78
   6   0   4    5.26    0.93
  11   1   5    4.77    1.54
   4   2   7   30.07    1.41
  13   2   5    1.52    1.65
   4  -2  -9  263.95    9.46
  10  -2 -10  104.40    5.62
   8   0   4  181.47    7.04
  12   0   2    1.95    1.52
  13   0   1  395.65   14.88
   5   1   6  935.87   29.19
   7  -2  -6 1064.48   34.62
   9  -2  -7  306.94   11.94
  10  -2 -12   69.24    4.39
  11  -1  -1   51.80    3.64
   6  -2  -6   89.70    4.45
   8  -2  -6   29.53    2.64
  10  -2  -9   59.83    4.04
   4  -1   0 1942.79   59.77
   9   1   6  784.48   25.58
  10   2   7  284.45   10.70
  10  -2 -13  501.84   18.11
  10  -1   0  897.58   29.76
   3   0   3   30.36    1.41
  11   0   3  668.67   22.74
  12   2   6    2.16    1.72
   7  -1   1  290.50   10.40
   9   0   4   96.54    4.57
  14   0   0    5.88    1.71
   4  -2  -8 1951.06   60.57
  13  -1  -3    0.95    1.51
   5   0   4  507.13   16.30
   9  -2  -6   84.55    4.79
   6  -1   1    2.26    0.83
   8  -1   1   62.83    3.48
  13   1   4  406.37   15.17
  14   1   3   28.77    3.00
   5  -2  -6 1182.53   37.52
   7  -2  -5   85.79    4.48
  10  -2  -7  296.40   11.71
   8  -2  -5  728.59   24.60
  11  -2 -10    1.67    1.53
  11  -2 -12    1.75    1.82
   9  -1   1  144.46    6.31
   6  -2  -5  706.44   23.34
  11  -2  -9  502.76   18.10
  12  -1  -1    0.62    1.41
  12   1   5    0.85    1.38
  11  -1   0    0.06    1.34
  10   0   4    1.20    1.19
   4  -2  -7   32.08    2.11
   9  -2  -5    7.63    1.75
  10  -2  -6    2.07    1.51
  13   0   2   62.97    4.19
   5  -1   1  465.51   15.23
  12   0   3  642.66   22.16
  14   0   1    5.20    1.64
  11   2   7   71.79    4.16
  11  -2  -7   77.79    4.69
  10  -1   1   67.96    4.01
   7  -2  -4    6.21    1.42
   8  -2  -4  144.69    6.55
   1  -1  -3 2154.56   65.55
   5  -2  -5  124.72    5.23
  10  -2  -5  685.99   23.68
  12  -2 -10    1.30    1.61
  12  -2 -11  220.86    9.32
  11   0   4  152.82    6.72
   4   1   6    4.33    0.61
  11   1   6 1116.50   36.19
   3  -2 -10  126.19    4.87
   3  -2 -11  126.51    4.89
   8   2   8  392.75   13.42
   9  -2  -4   80.02    4.61
  11  -2  -6  163.00    7.56
  12  -2  -9   73.99    4.54
   4   0   4  257.96    8.55
   6  -2  -4    6.91    1.29
   7   2   8    9.61    1.26
  12  -1   0 1008.25   33.52
  14   1   4   26.58    2.84
   4  -2  -6   19.99    1.60
   7   0   5  105.58    4.43
   8  -1   2  169.67    6.82
   8   0   5  934.16   29.88
  12  -2  -8    0.27    1.47
  13  -1  -1    3.71    1.46
   3  -2  -9  166.87    6.09
   3  -2 -12    9.89    1.19
   7  -1   2  572.35   18.89
  11  -1   1   57.51    3.78
  13   1   5  136.41    6.61
   9  -1   2  331.75   12.04
   9   0   5   14.85    1.71
   9   2   8    3.48    1.33
  12  -2  -7  167.20    7.65
   3  -1   0    0.81    0.48
   8   1   7  208.63    7.76
  11  -2  -5  207.40    8.99
  13   0   3  201.37    8.71
  14  -1  -2   97.76    5.47
  14   0   2  187.39    8.43
   7   1   7    2.47    0.90
   8  -2  -3 1090.87   35.44
   6  -1   2  783.70   25.05
   6   0   5  890.24   28.10
   9   1   7   57.58    3.22
   3  -2  -8   14.56    1.26
   4  -1   1  150.17    5.41
   6   2   8  859.09   27.02
   9  -2  -3  280.97   10.97
  12  -2  -6    2.04    1.58
  12   0   4    3.15    1.50
  -1   0  -2 1662.47   50.55
   5  -2  -4  370.28   12.70
  10  -1   2  411.63   14.72
  10   0   5  836.69   27.40
  13  -1   0    0.28    1.23
   2  -1  -1   21.00    1.07
  12  -1   1    0.60    1.40
   4  -2  -5  416.23   13.85
   6   1   7    8.14    1.08
  10  -2  -3  468.85   16.95
  12  -2  -5  568.38   20.21
  14  -1  -1  152.08    7.24
   8  -2  -2   17.46    1.92
  11  -1   2  712.44   24.12
   3  -2  -7  249.34    8.54
   5  -1   2  587.77   18.89
   9  -2  -2  150.72    6.78
  11   0   5  265.24   10.16
  14   1   5   43.77    3.52
   7  -2  -2  873.53   28.44
  11  -2  -3  497.08   17.97
  13  -2  -6    5.19    1.77
  14   0   3  490.17   17.81
   5   0   5  157.53    5.67
  13   0   4   39.94    3.24
   8  -1   3   53.68    3.03
   9  -1   3   72.64    3.83
  13   1   6  448.76   16.31
   5  -2  -3  426.95   14.35
  10  -2  -2   16.11    2.09
  13  -1   1    2.40    1.57
   7  -1   3  934.67   29.81
  13  -2  -5    1.54    1.38
  14  -1   0  815.60   27.87
  10  -1   3  359.39   13.01
  12  -1   2  202.91    8.64
   6  -2  -2  180.49    7.03
   4  -2  -4  190.54    6.91
   8   0   6   40.22    2.47
  12  -2  -3  497.69   18.08
   9   0   6  100.85    4.62
  11  -2  -2    1.53    1.32
   3  -2  -6 2543.68   77.99
   8  -2  -1   12.27    1.74
   9  -2  -1  647.77   22.04
   5   1   7  276.28    9.20
   5   2   8  561.27   17.70
   6  -1   3 1477.80   46.03
   7   0   6 1338.16   41.87
  11  -1   3  130.43    6.07
  12   1   7    4.73    1.66
  10  -2  -1   34.42    2.89
   7  -2  -1  566.08   19.00
  14   0   4   14.80    2.29
  13  -1   2  170.65    7.71
  14  -1   1  152.84    7.29
   3   0   4  610.85   19.05
  12  -2  -2    1.26    1.44
  14   1   6   26.35    2.79
   1   2   5  257.60    8.01
   2   0   3   89.37    3.07
  13  -2  -3  156.22    7.41
  13   0   5    1.69    1.54
   4  -1   2   23.63    1.43
   5  -2  -2  128.82    5.17
  11  -2  -1  489.82   17.63
  11   0   6  221.54    8.76
   8   1   8 1221.55   38.55
   6  -2  -1  183.30    7.04
   9  -1   4  703.57   23.20
   6   0   6  114.04    4.53
   8  -1   4   99.67    4.51
   9  -2   0    0.63    1.07
   2   1   5 2650.68   80.46
   4  -2  -3  680.93   21.76
   8  -2   0  158.06    6.66
  13   1   7   13.86    2.11
   3  -2  -5   32.35    1.78
  10  -2   0  668.43   22.81
  13  -2  -2   45.96    3.54
   4   0   5  544.92   17.25
   5  -1   3  675.71   21.53
   7   1   8  137.73    5.40
  12  -2  -1    3.88    1.50
  12   0   6    2.24    1.45
   7  -1   4  389.01   13.22
   7  -2   0    0.39    0.97
  11  -1   4  217.35    8.75
  11   1   8   31.73    2.64
  13  -1   3    1.34    1.37
  11  -2   0   -0.04    1.21
  14   0   5  464.95   16.88
   3   1   6  112.95    3.83
   1  -1  -2  291.91    9.15
   2  -1   0   82.11    2.97
   9   0   7  361.44   12.64
  12  -1   4   70.62    4.14
  13  -2  -1  322.07   12.64
   5  -2  -1  503.76   16.57
  10   0   7  343.90   12.29
  12  -2   0    1.37    1.43
  12   1   8  721.02   24.31
  13   0   6    7.97    1.79
   6  -1   4   37.17    2.16
   9  -2   1  668.78   22.46
   6  -2   0 2198.29   68.11
   8  -2   1   11.58    1.61
   9  -3  -9   25.82    2.68
   9  -3 -10   32.38    3.09
  14  -1   3   24.30    2.68
   2  -2 -10 1336.12   41.09
   3  -2  -4  442.41   14.30
   5   0   6 1448.02   44.81
   6   1   8  440.77   14.42
   9  -3  -8  123.97    6.25
  10  -3  -9   68.07    4.49
  10  -3 -10  416.70   15.64
  11   0   7   88.24    4.52
   8  -3  -9  135.93    6.55
   8  -3 -10  127.69    6.31
   9  -1   5   65.54    3.50
  10  -3  -8  436.50   16.21
  10  -1   5   65.16    3.66
   7   0   7  150.87    5.85
   8  -3  -8  790.23   26.72
   9  -3  -7   38.28    3.23
  13  -2   0   -0.03    1.21
  13  -1   4  389.90   14.43
   7  -2   1  571.30   19.01
   8  -1   5  289.90   10.36
  10  -3  -7   72.62    4.55
  11  -3  -9   52.20    3.94
  11  -3 -10   26.81    2.97
   2  -2  -8 1672.67   51.30
   8  -3  -7  143.46    6.73
  11  -3  -8   27.50    2.91
  11  -1   5    5.52    1.51
  11  -3  -7   33.22    3.17
  12  -2   1    2.46    1.55
  12   0   7  188.53    7.85
  14   0   6   90.60    5.01
   4   1   7  128.51    4.51
   7  -3  -9  220.23    9.00
   9  -3  -6  547.98   19.44
  10  -3  -6   37.60    3.21
   2  -2 -11    4.38    0.67
   7  -3 -10   15.62    2.12
   4  -1   3 2170.13   66.59
   7  -3  -8   89.93    4.80
   8  -3  -6   44.72    3.27
   9  -2   2  155.48    6.62
  11  -3  -6  723.87   25.08
  12  -3  -8  484.74   17.70
  10  -2   2   19.60    2.09
  12  -1   5    1.25    1.37
   7  -3  -7    9.26    1.70
   9  -3  -5   48.49    3.52
   9   1   9   31.77    2.40
  10  -3  -5   46.98    3.57
  12  -3  -7    4.11    1.77
   5  -2   0    0.49    0.78
   5  -1   4  322.26   10.82
  11  -2   2    0.39    1.16
  13  -2   1  335.22   12.96
   2  -2  -7   98.14    3.60
   3  -1   2   41.74    1.91
   6  -2   1  167.73    6.47
  11  -3  -5    5.73    1.73
  13   0   7  194.17    8.18
   1   0   2 1671.68   50.82
   8  -3  -5  193.34    8.20
  11   1   9   64.52    3.78
  12  -3  -6   40.80    3.39
   3  -2  -3   26.40    1.55
   6   0   7  554.86   17.97
   7  -3  -6  709.54   23.85
   8   1   9  204.88    7.70
   9  -3  -4  507.60   18.08
  10  -3  -4   38.88    3.21
  12  -2   2    1.26    1.35
  13  -1   5  135.88    6.38
   4  -2  -1   57.97    2.70
  10   0   8  263.94    9.84
  -1   0  -3  435.25   13.41
   6  -3  -9   77.16    4.19
   9   0   8    5.21    1.24
  10  -1   6   51.30    3.16
  11  -3  -4  161.49    7.54
   0  -1  -5 3175.33   96.21
   6  -3  -8  324.86   11.90
   6  -3 -10  525.37   18.10
   6  -1   5  894.21   28.35
   8  -3  -4   66.46    4.00
  11   0   8   15.86    2.01
  11  -1   6 1093.48   35.37
   6  -3  -7   11.82    1.73
  10  -3  -3  236.84    9.81
  10  -2   3  482.93   16.84
  12  -3  -4   51.43    3.80
  13  -2   2   49.28    3.62
  14   0   7   54.50    3.66
   8  -1   6   55.79    3.06
   8   0   8  455.30   15.33
   9  -3  -3   54.32    3.66
   9  -2   3  305.16   11.20
  11  -3  -3   80.12    4.82
  11  -2   3  544.88   18.94
   5   1   8   41.64    2.04
   7   1   9  336.18   11.49
  12  -1   6   51.84    3.41
  12   0   8    0.31    1.30
   6  -3  -6   85.20    4.31
   7  -3  -4  287.67   10.80
   8  -3  -3   39.72    2.99
   8  -2   3 1049.26   33.62
  12  -3  -3    0.68    1.44
  12  -2   3  552.58   19.36
   3   0   5   59.84    2.36
   4   0   6   27.08    1.51
   5  -2   1  471.63   15.53
   6  -2   2  188.21    7.06
  10  -3  -2  304.04   11.85
   7  -1   6 1044.42   33.09
   9  -3  -2  252.17   10.04
  11  -3  -2  482.80   17.53
  13  -1   6  436.85   15.69
   7   0   8   14.81    1.47
  13   0   8   76.60    4.37
  13  -2   3  173.14    7.71
   4  -2   0 3567.58  109.07
   7  -3  -3  592.23   20.04
   7  -2   3  468.63   15.79
  12  -3  -2  159.95    7.50
   8  -3  -2  132.83    6.07
   2  -2  -5  164.70    5.63
   4   2   8 1946.88   59.33
   5   0   7  133.32    4.99
  10  -2   4    1.47    1.16
  11  -2   4  111.99    5.40
   4  -1   4   92.68    3.67
   9  -2   4   79.21    4.09
  10  -1   7  115.16    5.23
   5  -3  -9  734.49   24.03
   5  -1   5   47.11    2.39
   6  -3  -4   29.60    2.28
  11  -3  -1   36.48    3.02
  11  -1   7   55.80    3.39
   9  -1   7   56.87    3.21
  12  -2   4    1.48    1.44
   0   1   2    0.78    0.18
   1  -1  -1 1602.59   48.85
   5  -3  -7  156.03    6.33
   5  -3 -10   18.79    1.87
  12  -3  -1    0.00    1.45
   8  -2   4  141.32    5.89
  10   0   9   69.12    3.76
   7  -3  -2  382.52   13.57
   9   1  10   46.61    2.93
   6  -1   6  126.98    5.05
   9   0   9  713.30   23.38
   3  -1   3 2171.15   66.46
   5  -3  -6  608.56   20.10
   8  -1   7  206.95    7.80
  12   0   9   78.19    4.26
  13  -2   4   32.52    2.78
   5  -2   2  120.84    4.82
   6  -3  -3  933.13   30.10
   6  -2   3  321.80   11.13
  10  -3   0  649.81   22.28
  11  -3   0    1.54    1.43
  13  -1   7   16.47    2.12
   6   0   8 1082.14   33.99
   9  -3   0    0.40    1.23
  12  -3   0  728.93   25.04
   5  -3  -5   18.56    1.75
   2  -2  -4  314.40   10.18
   3  -2  -1  331.56   10.91
   7  -2   4    6.70    1.26
   8   0   9  267.16    9.64
   8   1  10  162.34    6.41
  10  -2   5  709.37   23.60
  11  -2   5  221.22    8.81
  13   0   9  389.95   14.16
   7  -3  -1  209.60    8.19
   4  -2   1   60.10    2.76
   8  -3   0 1514.43   48.08
   9  -2   5    7.46    1.46
   7  -1   7    3.50    1.06
   6  -3  -2  493.68   16.69
  10  -3   1   41.75    3.07
  11  -3   1   39.36    3.12
  -1   0  -4  944.91   28.90
  10  -1   8  620.28   20.73
  11  -1   8   35.32    2.65
   5  -3  -4  214.53    8.03
  12  -3   1    0.47    1.34
  13  -2   5    1.16    1.33
   9  -3   1  108.73    5.27
  12  -1   8  706.94   23.68
   9  -1   8  181.37    7.17
   7  -3   0   -0.05    0.93
   7   0   9  681.77   22.08
  13  -1   8  152.86    6.73
   5  -2   3  423.27   14.05
   5  -1   6  981.42   30.85
   6  -2   4    5.80    1.11
   8  -3   1   44.95    2.98
   4  -1   5 1687.43   52.03
   5  -3  -3  438.08   14.80
   6  -3  -1    3.66    1.18
   7   1  10   23.78    1.86
  10  -3   2  307.43   11.60
  11  -3   2  490.77   17.41
  11  -2   6  162.95    6.94
  11   0  10    2.41    1.31
   8  -1   8 1164.01   36.93
  10   0  10  141.34    6.08
  12  -3   2  161.62    7.29
  12  -2   6    1.45    1.38
   2  -2  -3   62.68    2.53
  12   0  10    1.98    1.43
   3  -2   0    0.60    0.56
   4  -3  -8  476.39   15.80
   7  -2   5   81.24    3.84
   9  -3   2  257.74    9.88
   9  -2   6   88.84    4.30
   4  -3  -7   85.46    3.83
   4   0   7   29.88    1.62
   6  -1   7    7.49    1.13
   4  -3  -9  380.57   12.88
   4  -2   2  127.17    4.87
  13  -2   6    5.97    1.44
   4   1   8  829.28   25.73
   4  -3  -6    5.21    1.04
   7  -3   1  207.76    8.03
   5  -3  -2  341.44   11.82
   3  -1   4  688.20   21.61
   4  -3 -10   37.41    2.28
   6  -3   0  373.35   12.93
   8  -3   2  125.41    5.59
   8  -2   6   34.46    2.41
  11  -3   3   88.78    4.76
  11  -1   9   66.33    3.73
  10  -3   3  237.66    9.37
  10  -1   9   98.31    4.69
  11  -4  -7   56.88    3.97
  12  -1   9    0.79    1.29
   3   0   6 3532.73  107.57
   4  -3  -5  996.81   31.55
   7  -1   8  124.80    5.17
  10  -4  -7  182.53    8.21
  10  -4  -8  111.92    5.95
  11  -4  -6   88.33    5.11
   8   0  10  307.74   10.93
  10  -4  -6    0.89    1.39
   3   1   7  195.14    6.30
  11  -4  -5  116.46    6.05
  11  -2   7   78.78    4.20
   6   0   9    0.86    0.87
   9  -3   3   58.17    3.44
   9  -1   9   30.38    2.27
  10  -4  -5  449.99   16.52
  10  -2   7  287.65   10.62
  12  -2   7  163.37    7.00
  13  -1   9   70.76    4.01
   6  -2   5  747.02   24.05
   9  -4  -7  204.92    8.84
   9  -4  -8    1.59    1.64
   1  -1   0    0.73    0.27
   2  -2  -2  834.72   25.98
   4  -3  -4   53.17    2.77
   5  -2   4  385.94   12.94
  11  -4  -4   62.29    4.15
   5  -3  -1  279.12    9.90
  10  -4  -4    1.24    1.46
   7  -2   6 1066.91   33.91
   9  -4  -5    7.12    1.76
   9  -2   7  310.04   11.20
  11  -3   4  177.11    7.53
   3  -2   1  353.91   11.62
   6  -3   1    2.24    0.97
   8  -3   3   41.82    2.75
  11  -4  -3  336.51   13.02
  12  -3   4   47.12    3.33
   8  -1   9  198.61    7.59
   9  -4  -4   43.60    3.31
  10  -4  -3  292.40   11.54
  10  -3   4   44.39    3.01
   1   2   4  797.95   24.48
   8  -4  -7   73.51    4.39
   8  -4  -8  234.02    9.61
  11   0  11  625.71   21.12
   0  -1 -10    0.58    0.34
   4  -3  -3 1262.80   39.58
   5  -1   7  279.48    9.62
   6   1  10  865.65   27.34
  10   0  11  142.27    6.15
  11  -4  -2    0.37    1.41
   7   0  10   48.77    2.78
   8  -4  -5  489.77   17.37
   9  -4  -3  179.01    7.82
   6  -1   8  435.68   14.54
  10  -4  -2    6.82    1.72
  11  -2   8   14.87    1.86
  11  -1  10   31.55    2.50
  12  -1  10  257.00    9.84
   8  -4  -4   90.98    4.85
  12  -2   8    0.36    1.14
   7  -3   3  545.62   18.27
  10  -2   8  204.05    8.03
  10  -1  10  547.11   18.53
  11  -4  -1  298.58   11.72
   6  -3   2  508.08   16.99
   9  -4  -2   98.58    5.16
  11  -3   5    3.36    1.28
  12  -3   5    0.39    1.29
  13  -1  10   16.02    1.97
   4  -3  -2   25.17    1.78
  10  -4  -1   21.98    2.41
  10  -3   5   46.67    3.06
   2  -2  -1   76.13    2.99
   2  -1   3  970.05   29.98
   6  -2   6  110.36    4.68
   7  -1   9  321.67   11.26
   8  -4  -3  591.33   20.36
   5  -2   5  122.88    4.93
   7  -4  -7   81.39    4.48
   9  -2   8    4.12    1.17
   7  -4  -8    2.85    1.47
   9  -1  10   43.93    2.82
   2   0   5  239.80    7.70
   7  -4  -5   44.48    3.16
   7  -2   7  132.97    5.48
   9  -4  -1  434.16   15.62
  11  -4   0    0.12    1.33
   3  -2   2 2964.87   90.70
   3  -1   5 2071.50   63.53
   9  -3   5   47.68    3.01
   5  -3   1  274.32    9.71
   8  -4  -2   15.61    1.99
  10  -4   0  363.89   13.55
   7  -4  -4   11.79    1.77
   7   1  11  491.34   16.24
   1   0   3  428.49   13.21
   4  -2   4  166.03    6.10
   5   0   9  603.77   19.37
   8   0  11  472.92   16.02
   4  -3  -1   62.31    3.03
   7  -3   4  280.13   10.16
  12  -3   6   39.21    2.87
   8  -2   8  400.52   13.84
   9  -4   0    5.57    1.46
  11  -4   1  309.45   11.90
  11  -3   6  796.10   26.40
   0  -1  -9  683.20   20.96
   6  -3   3  909.87   29.17
   7  -4  -3  281.33   10.63
   8  -4  -1    3.55    1.43
   8  -3   5  201.10    7.84
   8  -1  10  163.10    6.53
  11  -2   9  490.65   16.91
  10  -3   6   40.69    2.86
   3  -3  -6   83.45    3.54
   3  -3  -7  140.69    5.29
   6   0  10   38.16    2.29
  10  -4   1   20.90    2.31
  10  -2   9   61.68    3.49
  12  -1  11    0.04    1.25
   3  -3  -5 1049.21   32.90
   3  -3  -8   82.63    3.47
   2  -2   0 1540.15   47.39
   5  -3   2  341.95   11.78
   5  -1   8   41.22    2.29
   7  -4  -2  451.49   15.80
   9  -3   6  572.25   19.31
  10   0  12   70.36    3.90
   6  -1   9  117.55    4.87
   8  -4   0   93.39    4.71
   9  -4   1  418.84   15.00
  10  -1  11   84.04    4.26
   1  -1   1 1543.41   47.15
   6  -4  -6   56.19    3.40
   6  -4  -7  232.44    9.06
   6  -2   7  438.62   14.74
   9  -2   9  609.73   20.35
  11  -4   2    3.06    1.32
   4  -1   7  124.79    4.77
   5  -2   6 1200.60   37.69
   6  -4  -5  420.79   14.78
   6  -4  -8  464.23   16.19
   7  -2   8    9.25    1.42
  10  -4   2    5.78    1.61
   0   1   1  115.77    3.73
   3  -3  -9  553.84   17.77
   3   0   7  357.41   11.48
   7  -4  -1  327.58   11.96
   7  -3   5  467.19   15.86
  11  -3   7   33.87    2.66
   3  -2   3   27.04    1.61
   6  -4  -4    5.05    1.42
   6  -3   4   26.22    2.00
   7  -1  10   22.72    1.90
   8  -3   6   40.19    2.65
   9  -1  11   89.50    4.36
   9   0  12    1.02    1.31
   8  -4   1    3.72    1.26
  10  -3   7   70.41    3.82
   3  -3  -3 1131.86   35.42
   4  -2   5  422.10   13.94
   9  -4   2   94.57    4.78
  11  -4   3  323.35   12.20
  12  -2  10    2.33    1.28
   8  -2   9  202.84    7.82
  11  -2  10    1.96    1.32
   1  -2  -6 2821.37   85.82
   4  -3   1   64.67    3.12
   5  -3   3  425.56   14.33
   7  -4   0    2.03    1.11
  10  -4   3  315.00   11.83
   1  -2  -7   64.30    2.28
   2  -1   4    3.14    0.54
   5   1  10   28.13    1.62
   9  -3   7   38.87    2.65
  10  -2  10  101.39    4.81
   1  -2  -5  239.67    7.70
   6  -4  -2  113.56    5.15
   0  -1  -4    0.69    0.12
   0  -1  -8    0.52    0.24
   2   1   6   54.70    1.84
   2  -2   1   82.38    3.25
   3  -3  -2   34.51    2.02
   8  -1  11  217.74    8.29
  12  -1  12  250.06    9.64
   4   1   9  662.61   20.66
   9  -4   3  191.48    7.84
  11  -3   8   25.72    2.25
  11  -1  12   53.21    3.31
   7  -3   6  748.03   24.40
   8   0  12  215.04    8.21
   9  -2  10   27.63    2.28
   6  -4  -1   81.27    4.10
   6  -2   8  895.13   28.65
   6   1  11  225.94    7.91
   7  -4   1  342.13   12.31
   1  -2  -4  744.34   23.03
   5  -2   7  109.18    4.57
   8  -3   7  151.64    6.30
  10  -4   4    0.76    1.27
  10  -3   8  451.41   15.68
   7  -2   9  548.97   18.30
  10  -1  12  275.26   10.31
   3  -3  -1 1171.05   36.64
   3  -2   4  441.15   14.38
   4  -3   2   24.95    1.82
   5  -4  -6  686.73   22.67
   5  -3   4  222.29    8.14
   5  -1   9 1079.96   34.01
   5  -4  -5   54.57    3.18
   5   0  10   67.33    3.08
   8  -4   3  607.19   20.49
   5  -4  -4  199.52    7.76
   5  -4  -7   75.91    3.91
   6  -4   0 1221.25   38.94
   9  -4   4   48.08    3.17
   9  -3   8  135.10    5.86
  11  -2  11  535.36   18.29
   1  -2  -8  369.27   11.43
   4  -2   6   21.51    1.59
   4  -1   8  807.30   25.56
   6   0  11   73.55    3.48
   8  -2  10  245.04    9.16
   9  -1  12  278.94   10.33
   1  -2  -3  241.54    7.86
   4   0   9  354.03   11.63
   5  -4  -3  206.88    7.98
   5  -4  -8  281.12   10.30
   7  -1  11  471.94   15.96
  10  -4   5  472.22   16.54
  10  -2  11  127.71    5.67
  11  -3   9   41.56    2.82
   7  -3   7    3.12    1.07
   1  -1   2  287.42    9.18
   2  -2   2  878.10   27.44
   6  -3   6   79.87    3.85
   3  -3   0    0.70    0.76
   6  -4   1   79.90    4.03
   8  -4   4   86.49    4.34
   8  -3   8  812.16   26.50
  10  -3   9   62.87    3.58
   2   0   6   22.76    1.15
   4  -3   3 1288.49   40.39
   7  -4   3  258.01    9.68
   7   0  12   12.53    1.58
   9  -4   5    7.47    1.54
   9  -2  11  483.97   16.58
   6  -2   9    0.74    1.01
   5  -4  -1  277.65   10.10
   8  -1  12  548.86   18.49
   9  -5  -5   29.42    2.78
  11  -1  13   41.73    3.01
   1  -2  -2 1101.42   33.94
   2  -1   5 2484.09   75.93
   7  -2  10   40.97    2.65
   9  -5  -4  308.33   11.97
   9  -3   9   23.94    2.17
   3  -2   5   31.72    1.87
   3  -1   7  190.94    6.69
   9  -5  -3   33.06    2.98
   3  -3   1 1198.13   37.50
   3   1   8  159.71    5.22
  10  -1  13    9.37    1.67
   3   0   8   21.05    1.26
   8  -4   5  496.53   17.05
   9  -5  -2  158.00    7.16
  11  -2  12    1.19    1.25
   5  -4   0    0.44    0.99
   7  -4   4    9.31    1.55
   7  -3   8   90.85    4.28
   0   1   0    0.08    0.19
   4  -2   7   29.88    1.96
   6  -3   7    7.93    1.35
   8  -2  11  368.51   12.99
   9  -4   6   62.74    3.62
   4  -3   4   54.26    2.82
   5  -1  10   28.16    1.94
   6  -1  11  228.84    8.44
   8  -5  -5  109.04    5.60
   8   0  13  252.73    9.45
   9  -5  -1   55.53    3.65
  10  -3  10  390.48   13.82
  10  -2  12   61.74    3.54
   2  -2   3   65.92    2.83
   6  -4   3  207.78    8.01
   8  -5  -4   31.94    2.82
   5  -3   6  572.68   18.88
   9  -1  13    0.58    1.31
  10  -4   7  188.74    7.69
   2  -3  -4    4.81    0.87
   2  -3  -5 1412.82   43.74
   9  -5   0    2.97    1.43
   3  -3   2   34.71    2.09
   4  -4  -4   86.64    4.08
   4  -4  -5  222.44    8.31
   4  -1   9  651.88   20.91
   7  -1  12  127.93    5.50
   8  -5  -2   82.13    4.56
   8  -4   6   18.42    1.88
   2  -3  -6   32.37    1.77
   7  -4   5   41.12    2.79
   9  -3  10   31.77    2.42
   9  -2  12    1.06    1.21
   2  -3  -3  627.76   20.03
   4  -4  -3  333.94   11.72
   6  -2  10   37.75    2.48
   8  -5  -1   18.22    2.16
   9  -5   1   58.74    3.68
   9  -4   7  209.28    8.27
   5  -2   9  467.22   15.63
   4  -4  -7   23.28    1.99
   5  -4   2   87.40    4.14
   5   0  11  435.30   14.36
   6  -4   4    4.30    1.26
   7  -2  11  642.95   21.28
   1  -1   3 2301.37   70.22
   2  -3  -2  130.00    4.93
   3  -2   6 2386.49   73.40
   4  -3   5 1069.43   33.82
   6  -3   8  318.91   11.31
   6   0  12  274.79    9.71
   7  -3   9  231.30    8.73
   8  -5   0  763.72   25.63
  11  -2  13    2.70    1.35
   7  -5  -4  170.46    7.41
   7  -5  -5  217.84    8.95
   8  -1  13  338.30   12.15
   4  -4  -1   15.05    1.61
   8  -3  10  131.92    5.73
   9  -5   2  160.09    7.03
  10  -3  11   60.83    3.47
   1  -2   0    0.64    0.50
   3  -3   3 1161.34   36.45
   4  -2   8 1867.37   57.91
   4   0  10  175.66    6.26
   5  -3   7  161.24    6.37
   8  -2  12  172.37    7.02
   2  -2   4  323.20   10.73
   2   2   5  165.15    5.27
   5   1  11 1258.42   38.98
   7  -5  -2  192.07    8.02
   7  -4   6  567.72   19.11
   8  -4   7   71.21    3.80
   2  -3  -1   12.70    1.17
   2  -1   6   53.86    2.35
   3  -1   8  171.71    6.18
   7   0  13   26.51    2.17
   8  -5   1   19.91    2.14
  10  -2  13  461.77   16.08
   5  -4   3  211.60    8.05
   9  -4   8    2.78    1.27
   0  -1  -6    0.07    0.13
   4  -4   0 1714.31   53.61
   6  -4   5  427.94   14.76
   7  -5  -1  129.23    5.97
   9  -5   3   33.85    2.75
   9  -3  11   62.21    3.51
   8  -5   2   95.99    4.88
   4  -3   6    5.29    1.05
   5  -1  11 1273.31   40.03
   6  -1  12  101.86    4.58
   7  -5   0   -0.09    1.16
   9  -2  13   35.24    2.64
   2  -3   0   53.95    2.60
   9  -1  14  479.31   16.65
   4  -4   1   16.85    1.69
   6  -3   9   76.76    3.81
   6  -2  11   63.98    3.41
   7  -3  10   13.19    1.63
   0  -1  -2    0.45    0.17
   1  -2   1    1.72    0.50
   3  -3   4  326.52   11.18
   5  -4   4  184.29    7.19
   5  -2  10   52.43    2.91
   8  -4   8  235.76    9.03
   3  -2   7  237.87    8.38
   4   1  10   42.71    1.87
   7  -5   1  112.70    5.37
   7  -2  12   10.03    1.60
   2   0   7  145.05    4.94
   4  -1  10   41.66    2.32
   5  -3   8   30.53    2.21
   8  -5   3   24.25    2.31
   8  -3  11  146.79    6.24
   6  -5  -4   15.87    2.05
   6  -4   6   54.97    3.14
   9  -4   9  408.59   14.39
   6  -5  -5  322.38   12.04
   4  -4   2   87.95    4.12
   6  -5  -2  231.65    9.13
   2  -2   5  163.34    5.93
   3   0   9  196.40    6.71
   4  -2   9  264.28    9.38
   7  -5   2  199.60    8.08
   6  -5  -1    3.26    1.44
   8  -2  13  231.81    8.92
   1  -1   4  146.16    5.02
   8  -5   4   31.88    2.53
   9  -3  12  199.12    7.92
  10  -2  14   13.60    1.86
   5  -4   5   58.45    3.24
   8  -1  14    3.48    1.44
   4  -3   7   84.13    3.90
   7  -4   8    4.24    1.34
   3  -3   5 1120.26   35.30
   6  -5   0  221.02    8.73
   8  -4   9  115.50    5.27
   3  -4  -3   22.13    1.83
   3  -4  -4  288.14   10.21
   7  -5   3  256.06    9.82
   1  -2   2 1105.60   34.29
   3  -4  -2 1332.20   41.92
   4  -4   3  314.56   11.12
   6  -4   7  239.96    9.01
   7  -3  11  320.07   11.54
   2  -3   2  131.12    5.08
   2  -1   7 1282.49   39.70
   3  -1   9  848.94   26.79
   9  -4  10   14.34    1.84
   5  -3   9  739.10   24.08
   5   0  12  480.19   15.79
   6  -5   1    1.89    1.26
   6   0  13  532.78   17.63
   3  -4  -1  157.76    6.22
   8  -3  12  362.23   12.92
   0  -1  -1  104.80    3.42
   3  -4  -6 1242.60   39.15
   3  -2   8   13.77    1.38
   5  -4   6  684.25   22.50
   5  -2  11  358.10   12.45
   2  -3  -9  195.09    6.51
   5  -1  12   89.02    4.08
   6  -1  13  138.49    5.79
   7  -5   4  157.82    6.70
   7  -2  13   22.29    2.11
   3  -4   0    0.11    0.90
   4  -4   4   87.21    4.11
   6  -5   2  225.34    8.81
   2  -2   6   19.67    1.49
   4   0  11  292.09    9.87
   7  -4   9  346.31   12.38
   2  -3   3  651.26   20.95
   4  -3   8  470.18   15.79
   8  -4  10  147.71    6.28
   9  -3  13    1.59    1.28
   4  -2  10  160.94    6.28
   5  -5  -2  164.75    6.95
   5  -5  -3  239.65    9.31
   5  -5  -4  121.17    5.62
   6  -4   8  477.49   16.32
   7  -1  14  817.46   26.74
   8  -5   6   26.58    2.36
   1  -2   3  247.25    8.34
   3  -4   1  161.58    6.37
   3  -4  -7  101.96    4.39
   4  -1  11  794.42   25.40
   5  -5  -1  143.38    6.24
   5  -5  -5    6.23    1.53
   6  -5   3  470.01   16.30
   8  -2  14    9.96    1.71
   1   0   5  390.09   12.18
   6  -3  11  153.44    6.35
  10  -2  15  313.60   11.63
   7  -3  12  100.16    4.75
   5  -5   0   -0.05    1.14
   5  -4   7   72.36    3.73
   4  -4   5  220.03    8.26
   5  -3  10   21.35    1.88
   1  -1   5  157.82    5.44
   3  -4   2 1345.87   42.39
   6  -5   4   13.77    1.78
   8  -1  15   78.68    4.23
   2  -3   4    2.42    0.90
   7  -4  10   25.14    2.21
   0  -1   0    0.19    0.21
   7  -5   6  383.34   13.64
   9  -2  15   19.80    2.15
   3  -3   7  148.32    5.86
   3  -2   9  164.05    6.26
   6  -4   9    0.99    1.05
   6  -2  13  461.02   15.82
   2  -2   7  102.68    4.19
   2  -1   8   67.05    2.90
   5  -5   2  160.31    6.71
   2   0   8 2109.27   64.52
   3  -1  10   16.69    1.44
   3   1   9  860.31   26.46
   4  -4   6   18.33    1.74
   7  -2  14  670.21   22.34
   9  -3  14  387.78   13.79
   1  -3  -2  115.86    4.44
   1  -3  -3 1146.25   35.66
   3   0  10  153.12    5.46
   5  -4   8  288.75   10.49
   1  -3  -1  866.80   27.29
   4  -2  11  226.71    8.37
   1  -3  -4   47.88    2.23
   5  -5   3  242.06    9.23
   6  -3  12   87.68    4.29
   7  -5   7    4.58    1.35
   2  -3   5 1478.79   46.14
   5  -1  13   14.22    1.63
   6  -1  14    7.70    1.53
   7  -3  13   32.02    2.48
   1  -3   0    0.13    0.65
   5  -3  11  898.84   29.06
   8  -2  15  307.10   11.35
   3  -4   4  276.78    9.94
   7  -4  11  408.66   14.31
   5   0  13    4.81    1.11
   6  -5   6   41.52    2.84
   6  -4  10   29.15    2.27
   3  -3   8   88.94    4.04
   4  -5  -2   21.42    2.12
   4  -5  -3  597.89   20.16
   7  -1  15  130.33    5.80
   8  -4  12  106.07    4.95
   8  -3  14    3.26    1.38
   1  -3  -5  105.46    3.96
   4  -5  -1   17.76    1.99
   4  -4   7   26.24    2.06
   4  -1  12  434.58   14.56
   5  -5   4  129.04    5.66
   0  -1   1  112.35    3.79
   4  -5   0  396.07   13.95
   4  -3  10   44.06    2.69
   0   0  -4   58.14    2.01
   2  -4  -2  378.24   12.91
   5  -4   9  269.71    9.91
   7  -5   8   57.19    3.35
   1  -2   5  244.47    8.39
   1  -1   6  412.29   13.25
   2  -4  -1   29.89    2.11
   2  -4  -3   44.92    2.57
   3  -2  10  124.07    5.09
   2  -2   8 1706.83   52.94
   7  -6  -1  170.49    7.41
   2  -4   0  897.06   28.70
   2  -4  -4  162.95    6.26
   4  -5  -5  520.27   17.80
   6  -2  14   61.47    3.48
   9  -2  16   34.44    2.65
   2   1   7 1225.64   37.33
   5  -5   5    6.86    1.45
   5  -2  13    6.03    1.37
   6  -5   7    7.61    1.49
   1  -3   2  121.93    4.80
   2  -4   1   29.77    2.10
   4  -5   2   23.02    2.09
   6  -3  13  105.65    4.93
   4   1  11  783.91   24.37
   6  -4  11   46.35    2.96
   7  -4  12    4.25    1.35
   2  -1   9  329.47   11.00
   4  -2  12  729.97   23.76
   5  -3  12   72.78    3.78
   7  -3  14  603.38   20.32
   2  -4  -5   77.88    3.58
   2  -4   2  373.50   12.84
   3  -4   6 1186.17   37.64
   3  -3   9  560.83   18.56
   4  -5   3  582.70   19.59
   5  -4  10   30.03    2.29
   5  -5   6  279.16   10.30
   0  -2  -2  293.85    9.44
   1  -3   3 1148.58   36.02
   6  -5   8  188.11    7.51
   8  -3  15   60.02    3.50
   0   0  -3    0.66    0.17
   1   0   6 3821.59  116.22
   4  -3  11  518.84   17.45
   8  -2  16  199.38    8.07
   1  -2   6 3004.55   92.08
   2  -3   7  737.83   23.80
   0  -2   0 9999.00  303.53
   2  -4   3   42.14    2.52
   4  -5   4   24.45    2.08
   6  -1  15  138.64    5.90
   0  -2  -3    0.28    0.33
   6  -6  -1   32.85    2.72
   4  -4   9  119.26    5.23
   6  -6   0  565.73   19.51
   2  -4  -6   11.84    1.34
   3  -2  11  134.28    5.47
   5  -5   7   81.85    4.12
   1  -3   4   50.88    2.64
   3  -4   7  112.60    4.95
   6  -6   1   31.20    2.59
   7  -4  13   17.13    1.88
   0  -2   1    0.20    0.47
   2   0   9   12.46    0.99
   3   0  11  157.77    5.69
   4  -1  13  415.31   14.06
   6  -5   9   34.61    2.45
   2  -4   4  168.34    6.61
   4  -5   5  497.21   16.95
   5  -2  14  856.21   27.83
   6  -6   2   59.37    3.59
   6  -2  15  227.65    8.79
   5  -4  11  206.99    8.01
   5  -3  13   11.74    1.68
   3  -5   0    0.16    1.17
   3  -5  -1  604.07   20.25
   7  -3  15   86.39    4.37
   0   0  -2  367.14   11.28
   2  -3   8   44.25    2.58
   3  -5   1  605.02   20.25
   3  -5  -3  520.69   17.71
   7  -2  16   16.68    1.95
   0  -2   2  290.09    9.61
   0  -1   3 7776.43  236.30
   4  -3  12  299.47   10.81
   5  -5   8   20.83    2.00
   5   0  14  963.76   30.64
   1  -3   5  114.04    4.70
   1  -2   7   69.39    3.16
   4  -4  10  120.49    5.27
   0  -2  -4   58.81    2.16
   2  -4   5   84.62    4.01
   2  -1  10  189.80    6.85
   3  -5   2   24.91    2.15
   4  -5   6    4.62    1.25
   3  -5  -4  141.13    6.06
   3  -1  12  151.72    5.89
   2  -4  -7   43.76    2.36
   6  -4  13  254.79    9.56
   2  -2  10 1430.22   44.80
   3  -5   3  508.26   17.29
   1  -3  -7  225.55    7.42
   4   0  13  121.86    4.81
   5  -6   0    0.33    1.19
   5  -6  -1  139.21    6.26
   5  -4  12  229.03    8.73
   0  -2   3    0.25    0.51
   3  -2  12   13.09    1.48
   4  -5   7   60.17    3.31
   5  -6   1  137.47    6.11
   5  -5   9  397.39   13.90
   2  -4   6   13.67    1.47
  12   3   3    1.73    1.83
   4   2   5  384.89   12.59
   4   1   4  101.38    3.70
  10   2   4    0.00    0.63
   4   6   3  146.41    5.74
   0   1   2    0.80    0.21
   3   4   5    8.83    1.09
  10   1   3  347.07   11.67
   0   6   1   -0.07    0.97
  -1   6   0    0.62    0.99
  -3   2   0    0.77    0.28
  -4   3  -1   60.30    2.30
  -5   3  -3  412.01   12.82
   2   5   4    1.29    1.07
   3   6   3   14.57    1.55
   9   4   5    7.05    1.32
   1   6   2  244.64    8.79
   2   3   5 1348.11   41.86
   6   5   5  312.85   10.89
   8   1   4  105.87    4.17
   1   2   4  718.58   22.49
  11   4   4   54.91    2.94
   5   5   5    9.03    1.37
  -1   3   3 1127.56   34.95
  -1   5   2   42.42    2.38
  -2   1   0   83.71    2.67
   3   2   5   33.77    1.79
   7   5   5  206.76    7.66
  -2   3   2  132.21    4.71
   2   4   5   81.49    3.56
   4   5   5  521.92   17.21
   3  -1  -1 2133.48   64.81
  -4   4  -1   15.86    1.23
   6   3   6   80.68    3.62
  -1   4   3   83.05    3.47
   5   3   6  590.38   19.09
   8   5   5  111.70    4.72
   2   6   3   21.88    1.82
   7   3   6  709.39   22.84
   5   4   6  733.08   23.56
   6   4   6   56.98    2.93
  10   3   5   50.85    2.82
   3   1   4  704.92   21.95
   0   3   4    0.55    0.67
  -2   4   2  365.27   12.02
   7   4   6  588.87   19.28
   9   2   5    8.10    1.26
  10   4   5  438.51   14.81
   4   3   6    4.30    1.00
   3   5   5  456.63   15.19
   0   4   4   26.30    1.71
   1   5   4   12.65    1.45
   1   1   3 2210.07   67.36
   4   4   6   15.57    1.52
  11   2   4  111.06    4.75
   4   6   4   44.28    2.55
   8   3   6   40.96    2.47
  -3   5   0    0.02    1.00
   8   4   6   16.82    1.63
   0   6   2  115.17    4.79
  -1   6   1    1.55    1.06
   9   1   4  703.62   22.42
  12   3   4   40.99    2.56
  -3   3   1 1209.08   37.24
   3   6   4  170.37    6.50
   9   0   2  164.99    5.65
  -3   4   1  156.34    5.61
   1   3   5  104.99    4.10
   1   4   5   73.83    3.28
   1   6   3   25.49    1.89
   3   3   6   91.53    3.81
   3   4   6 1178.88   36.98
   2   5   5  702.69   22.63
   6   2   6   93.46    3.88
   9   4   6   63.14    3.21
   6   5   6   44.59    2.58
  11   3   5    3.11    1.16
  11   4   5  108.37    4.67
   5   2   6 1211.40   37.74
   7   2   6 1100.84   34.56
   5   5   6  293.82   10.28
   7   5   6  394.25   13.38
  10   2   5  668.90   21.72
   2   6   4   79.09    3.65
  -1   5   3  540.37   17.61
   4   5   6    2.88    1.10
   8   5   6   24.55    1.92
  -2   5   2   56.00    2.80
   4   2   6   23.14    1.54
   4   6   5  110.95    4.65
   2   4   6   12.12    1.28
  10   4   6    0.97    1.01
   6   1   5  900.18   28.13
   6   4   7  242.95    8.70
   2   3   6   33.17    1.92
   0   2   4   64.74    2.61
   6   3   7    8.21    1.25
   5   4   7   72.43    3.42
   7   4   7   84.71    3.86
  10   3   6   40.29    2.51
   3   5   6   52.58    2.79
   5   1   5   49.15    2.22
   1   5   5   47.13    2.58
   2   1   4    4.04    0.59
   5   3   7  166.60    6.24
   7   3   7    2.94    1.06
  10   1   4   47.83    2.53
  -1   4   4  373.00   12.33
   0   6   3    0.27    1.03
  -1   6   2  247.56    8.86
   6   0   3  378.28   11.93
  -2   2   2  824.88   25.45
   3   6   5    2.22    1.04
   1   0   1    1.69    0.14
  -1   3   4   48.88    2.27
   4   4   7   25.39    1.85
   8   4   7   73.91    3.55
   0   4   5    0.74    0.81
  -2   4   3   37.48    2.02
  -4   4   0 1635.65   50.41
  -3   5   1  590.06   19.08
   1   6   4  191.34    7.13
   3   2   6 2487.65   76.26
   9   2   6  100.10    4.30
   4   3   7   88.92    3.80
   8   3   7  147.16    5.82
  12   3   5    0.81    1.15
  -2   6   1   10.78    1.45
   5   0   3  578.26   17.92
   8   1   5  282.56    9.59
  11   2   5  208.83    7.81
  -2   3   3  652.23   20.51
   1   2   5  243.26    8.13
   6   5   7    8.31    1.31
   2   5   6   13.76    1.47
   9   4   7  199.02    7.45
  11   4   6   86.96    4.00
   5   5   7   79.78    3.68
   7   5   7    4.50    1.15
  -4   3   0  931.89   28.74
   3   4   7  116.80    4.73
   1   4   6 1458.36   45.38
   2   6   5   39.93    2.37
   9   3   7   40.75    2.53
  11   3   6  746.98   24.28
  -3   4   2 1367.47   42.37
   4   5   7   62.73    3.12
  -1   5   4   12.19    1.38
   1   3   6  189.68    6.73
  -2   5   3  336.77   11.40
   6   2   7  453.19   14.89
  10   4   7  175.74    6.77
   0   6   4   12.58    1.48
  -1   6   3   29.37    2.08
  -3   3   2   33.58    1.65
   6   4   8  497.75   16.49
   3   5   7   94.15    4.09
   3   6   6  542.96   17.88
   7   2   7  136.77    5.32
   2   4   7   45.71    2.47
   1   5   6   66.15    3.18
  10   3   7   74.29    3.65
   5   4   8  281.84    9.87
   1   6   5   20.19    1.73
   3   1   5 2126.65   65.05
  -2   6   2  165.96    6.38
   8   4   8  242.94    8.79
   4   0   3  948.38   29.07
   8   2   7   97.81    4.21
   7   3   8   95.06    4.16
   2   3   7  706.73   22.50
  -5   3  -2  320.12   10.03
   4   4   8 1033.01   32.66
  -1   4   5   78.33    3.37
   4  -1  -1  136.32    4.31
   4   2   7   31.42    1.85
  -3   5   2   21.50    1.68
   0   1   3 7836.22  237.68
  -3   2   1  326.71   10.26
   6   5   8  197.20    7.34
   7   5   8   55.74    2.94
  -4   2  -1   56.64    1.91
   8   3   8  818.49   26.29
  -2   4   4  163.25    5.94
   5   5   8   19.80    1.67
   2   5   7  342.78   11.70
   2   6   6    9.73    1.35
   9   4   8    4.29    1.20
   2   0   2 1199.18   36.51
   4   3   8  492.15   16.13
  -4   4   1   17.58    1.31
   4   5   8  235.01    8.46
   9   2   7  318.03   11.04
  11   2   6  156.31    6.22
  -1   3   5  105.07    4.05
   3   4   8    9.24    1.30
   6   1   6  125.09    4.68
  10   1   5   63.66    3.08
  11   3   7   33.62    2.35
  -1   5   5   47.94    2.59
   7   1   6 1060.37   33.13
  -1   1   2  297.54    9.31
   0   2   5    0.03    0.58
   9   3   8  126.45    5.26
   0   5   6    0.96    1.03
   3   2   7  244.33    8.37
   0   6   5    0.60    1.03
  -1   6   4  176.74    6.69
   5   1   6  976.13   30.41
  -2   3   4    2.98    0.73
  10   4   8  107.66    4.68
  -2   5   4    1.70    0.97
   3   6   7   49.15    2.68
  -3   4   3   19.99    1.46
   3   5   8   41.69    2.40
   9   0   3  323.84   10.49
   1   5   7  130.15    5.18
   1   6   6  695.51   22.52
   8   1   6   52.48    2.60
   1   2   6 2690.39   82.29
   1   3   7  254.31    8.75
   6   4   9    3.61    1.15
  -2   6   3   20.81    1.81
   5   4   9  264.42    9.37
   2   4   8  992.30   31.35
  10   2   7  277.71    9.91
   2   1   5 2631.37   80.27
  10   3   8  477.75   16.07
   8   4   9  114.25    4.86
  -2   2   3   64.26    2.47
   6   5   9   34.81    2.26
   2   6   7   17.23    1.66
   6   2   8  844.72   26.83
   7   2   8    8.96    1.25
  -3   5   3  483.79   15.90
  -4   3   1   63.13    2.47
   5   5   9  397.52   13.46
   2   5   8   27.72    1.97
   7   3   9  234.56    8.50
  -1   4   6 1510.35   46.91
   5   3   9  752.47   24.14
   9   4   9  377.65   12.96
   0   4   7    0.27    0.88
   8   2   8  409.48   13.79
   8   3   9  145.21    5.81
   2   3   8   48.93    2.52
  -3   3   3 1183.19   36.56
   4   5   9  177.51    6.71
  -2   4   5   82.22    3.50
   3   4   9  101.81    4.31
   0   6   6   67.65    3.31
  -1   6   5   20.29    1.78
   4   2   8 2037.21   62.81
  -1   5   6   66.48    3.20
  11   3   8   25.01    2.10
   0   5   7   13.74    1.43
  10   4   9   36.28    2.36
   1   6   7    5.52    1.29
   9   2   8    4.84    1.32
  11   2   7   69.47    3.60
   9   3   9   25.95    2.07
  -4   4   2   86.89    3.51
   3   5   9  305.51   10.61
  -2   5   5  678.32   21.85
  -2   6   4   76.31    3.64
   1   5   8    1.06    1.00
   3   1   6  108.45    4.00
   0   3   7   14.93    1.30
  -1   3   6  196.74    6.91
   7   0   4    6.38    0.75
   6   4  10   27.09    2.02
   7   4  10   26.71    2.02
  -3   4   4  281.83    9.55
   2   6   8  469.59   15.64
   3   3   9  574.66   18.65
   5   4  10   28.49    2.03
   2   4   9    3.19    1.07
   6   5  10  283.69   10.00
   5  -1  -1  417.92   12.86
   3   2   8   15.60    1.35
   8   4  10  157.24    6.19
  10   1   6   49.88    2.69
  10   3   9   59.15    3.23
   1   3   8    8.14    1.12
  -2   3   5 1397.94   43.22
   5   0   4  527.46   16.46
   6   1   7   14.01    1.25
   0   2   6  245.60    8.25
   2   5   9  119.80    4.90
  -1   0  -2 1518.78   46.16
   7   1   7    5.83    1.05
  10   2   8  204.81    7.73
   8   0   4  175.97    6.01
   1   2   7   68.55    2.93
   6   3  10  537.66   17.73
   7   3  10   15.37    1.61
   4   5  10   35.07    2.24
   0   6   7    0.06    0.94
   5   1   7  272.21    9.17
   0   4   8 1656.35   51.47
  -1   4   7   19.28    1.55
  -1   6   6  660.44   21.49
   8   1   7  215.48    7.69
   6   2   9    1.64    0.95
   7   2   9  552.43   18.12
  -3   2   2 2916.83   88.73
   5   3  10   22.82    1.84
  -5   3  -1  266.14    8.43
   8   3  10  134.58    5.55
  -1   5   7  139.40    5.48
   1   6   8  113.52    4.75
   0   1   4    0.13    0.34
   5   2   9  465.52   15.33
   2   3   9  237.38    8.38
   3   4  10   75.89    3.54
  -2   4   6   12.79    1.34
   0   5   8    0.53    0.95
   3   5  10    6.34    1.21
  -2   6   5   38.47    2.44
  11   3   9   38.26    2.60
  -2   5   6   13.70    1.48
  -2   1   1   19.12    0.78
   4   3  10   39.86    2.37
   1   5   9  631.55   20.53
   2   2   8 1766.62   54.53
   9   3  10   35.30    2.43
   2   1   6   58.37    2.43
  -3   3   4  342.15   11.16
  -4   3   2   25.87    1.39
   7  -1  -1  234.53    7.34
   9   1   7   57.56    2.94
   4   2   9  256.79    8.94
  -2   2   4  336.33   10.81
   6   4  11   47.19    2.70
   7   4  11  396.41   13.52
   9   2   9  608.18   20.00
  11   2   8   13.36    1.68
   5   4  11  209.48    7.75
  -4   4   3  322.32   10.73
   6  -1  -1    2.46    0.33
   4   0   4  251.83    8.07
   8   4  11  222.24    8.24
   2   4  10  751.24   24.13
   0   3   8    0.07    0.82
  -1   3   7  245.92    8.48
  -3   4   5    8.70    1.19
   2   5  10   48.77    2.71
   3   3  10   12.34    1.41
  -3   5   5  457.31   15.17
   4   4  11  114.51    4.80
   0   6   8  705.05   22.85
   9   0   4   87.60    3.39
   9   4  11  285.44   10.18
   4   5  11  246.35    8.86
  -1   6   7    4.12    1.24
  -1   1   3 2212.73   67.37
   1   3   9 1230.47   38.49
   3   2   9  171.54    6.31
  -2   3   6   31.23    1.79
   1   6   9    9.93    1.43
   6   3  11  150.84    5.98
   7   3  11  330.67   11.54
   3   1   7  194.19    6.70
  10   2   9   62.17    3.35
   0   4   9    0.19    1.01
   0   5   9  165.15    6.31
  -1   5   8    2.05    1.10
  -2   6   6    8.62    1.42
   5   3  11  868.92   27.80
  10   1   7  110.35    4.67
   0   2   7    0.45    0.68
  -4   2   0 3360.18  101.97
   3   4  11   80.56    3.73
   3   5  11  354.90   12.17
   6   2  10   34.35    2.21
  -2   4   7   50.38    2.63
  -2   5   7  340.34   11.65
   6   1   8  420.83   13.85
   7   1   8  130.69    5.10
   1   2   8  386.37   12.71
   2   3  10  112.82    4.62
   1   4  10   53.09    2.81
   1   5  10   -0.02    0.96
  -1   2   6 2929.84   89.51
  11   3  10   21.94    2.04
   5   2  10   54.12    2.85
   4   3  11  514.49   17.00
   5   1   8   39.58    2.13
   8   2  10  238.47    8.73
   9   3  11   65.60    3.49
   6   4  12  145.48    5.84
   7   4  12    2.89    1.17
   8   1   8 1199.02   37.65
   5   4  12  234.83    8.57
   8   4  12  109.55    4.77
  -4   5   4   22.83    1.85
   6   0   5  920.18   28.52
   2   2   9    8.76    1.15
   2   4  11    5.88    1.24
  -4   4   4   93.40    3.83
   2   5  11  181.44    6.84
   0   6   9    0.81    0.99
   7   0   5  100.59    3.76
   4   2  10  159.70    6.06
  -3   3   5 1129.94   35.12
  -3   5   6   57.10    2.97
  -1   6   8  112.95    4.80
   9   2  10   25.97    2.13
  -3   4   6 1225.54   38.33
   4   5  12  149.94    5.90
   2   0   3   87.26    2.94
   1   1   6  417.08   13.33
   3   3  11  679.21   21.98
   0   3   9  415.67   13.79
  -4   3   3 1235.12   38.14
   4   4  12  411.90   13.96
   4   1   8  788.40   24.87
  -3   2   3   28.67    1.38
  10   3  11   57.52    3.27
  -1   3   8    9.39    1.18
  -5   3   0    1.33    0.51
  -2   6   7   20.76    1.93
   9   1   8  178.11    6.77
  -2   2   5  166.09    5.74
   1   3  10    1.93    1.00
   0   5  10    0.80    0.99
  -1   5   9  630.75   20.56
   5   0   5  162.94    5.54
   2   1   7 1269.85   39.27
   0   1   5 3019.40   91.99
  -1   4   9   22.93    1.78
   8   0   5  921.91   28.74
   6   3  12   92.84    4.27
   7   3  12  103.10    4.63
   0   4  10   36.03    2.27
   3   5  12   48.58    2.74
  -2   3   7  714.12   22.70
   3   4  12    9.61    1.40
  -2   5   8   27.13    2.04
   3   2  10  133.53    5.24
   5   3  12   68.67    3.45
   8   3  12  369.53   12.87
   1   5  11  716.73   23.23
  10   2  10  106.26    4.86
   1   4  11   43.34    2.54
  -5   4   2   88.89    3.59
   2   3  11  381.04   12.92
  11   3  11   75.66    3.90
   6   2  11   66.71    3.39
   7   2  11  619.10   20.34
   0   2   8 3192.54   97.69
   6   4  13  253.46    9.22
   7   4  13   18.58    1.80
   4   3  12  289.29   10.24
   9   3  12  207.70    7.99
  -1   6   9   11.58    1.55
   3   1   8  168.57    6.05
   1   2   9   48.68    2.49
   5   4  13    5.25    1.28
  10   1   8  581.87   19.21
   5   2  11  341.13   11.75
   8   2  11  361.90   12.62
   2   4  12  379.08   12.96
  -3   5   7   94.53    4.20
   1   0   2 1614.08   49.07
   6   1   9  127.41    5.05
   7   1   9  327.19   11.23
  -1   2   7   73.63    3.12
  -2   6   8  490.18   16.45
   4   4  13   83.46    3.94
  -3   4   7  119.63    4.83
   5   1   9 1063.82   33.41
   8   1   9  208.58    7.72
   2   2  10 1494.86   46.54
   3   3  12  101.47    4.46
   9   0   5    6.28    0.98
   4   2  11  232.48    8.41
   9   2  11  445.64   15.28
  10   3  12  208.97    8.10
   0   3  10    0.74    0.98
   0   5  11  306.89   10.78
  -1   5  10    0.57    1.12
  -1   3   9 1320.58   41.28
  -4   3   4   49.20    2.29
  -1   4  10   56.92    2.98
  -2   1   2  288.42    9.05
   1   3  11 1351.36   42.39
   0   4  11    0.14    1.01
   1   5  12    2.00    1.14
  -2   5   9  119.27    5.01
   6   3  13  101.63    4.64
   7   3  13   28.52    2.32
   3   4  13   20.95    1.90
   4   1   9  666.60   21.33
  -4   2   1   58.88    2.14
   5   3  13   11.64    1.60
   8   3  13  241.41    9.04
  -2   3   8   52.33    2.67
   1   4  12  208.07    7.77
   9   1   9   27.51    2.15
   1   1   7  435.34   14.02
  -2   2   6   24.16    1.51
  -3   2   4  453.45   14.39
  -5   3   1  294.23    9.46
  -5   4   3  224.46    7.83
   3   2  11  130.11    5.25
   2   1   8   69.99    3.03
  10   2  11  122.98    5.50
   2   3  12    6.37    1.33
  -4   5   6    3.59    1.28
   4   3  13  326.00   11.47
   5   4  14  533.92   17.86
  -3   5   8   39.17    2.51
   6   0   6  118.52    4.40
   7   0   6 1393.96   43.14
   0   1   6    0.30    0.51
   6   2  12  226.34    8.43
   9   3  13    1.85    1.34
  -2   6   9    0.47    1.16
   2   4  13   38.67    2.51
   0   2   9    0.24    0.85
   5   2  12  407.14   13.91
   8   2  12  181.60    7.23
   1   2  10  104.92    4.37
   4   4  14    4.99    1.32
  -3   4   8    7.88    1.31
  -1   5  11  732.99   23.83
   3   1   9  908.71   28.65
  -1   2   8  424.21   13.92
   0   5  12    0.09    1.02
   5   0   6 1456.64   44.90
   3   3  13    7.76    1.32
   8   0   6   35.61    2.00
   6   1  10  850.57   27.20
   7   1  10   22.45    1.93
  -3   1  -2   38.32    1.26
  10   3  13    6.62    1.59
   0   3  11  715.96   23.15
  -1   3  10    0.61    0.99
  -2   5  10   53.46    3.01
   2   2  11    7.36    1.26
   0   4  12  587.97   19.40
  -1   4  11   47.04    2.75
   1   5  13    6.62    1.35
   3   0   5   59.70    2.37
   9   2  12    1.11    1.42
   1   3  12    9.06    1.41
   3   4  14  782.53   25.43
   2   0   4  496.63   15.50
   5   1  10   27.55    1.97
   8   1  10  157.98    6.33
   6   3  14    5.70    1.39
  -4   3   5 1043.71   32.60
   7   3  14  586.70   19.64
   1   4  13    3.23    1.26
  -4   5   7   63.43    3.36
   8   3  14    3.95    1.47
  -2   3   9  252.28    8.93
  -5   4   4  196.57    7.09
  -1   1   5  164.90    5.64
  -3   5   9  321.75   11.35
  -2   6  10  377.59   13.12
   3   2  12   11.69    1.50
   2   3  13 1090.45   34.71
  -5   3   2  359.39   11.56
   4   1  10   42.62    2.44
  -2   2   7  106.79    4.19
   5   4  15    0.78    1.17
   9   1  10   45.02    2.90
  10   2  12   55.70    3.46
  -3   2   5   33.77    1.74
   4   3  14    4.46    1.38
   2   4  14    2.90    1.18
   4   0   6   23.35    1.38
   1   1   8   24.02    1.59
  -4   4   7   25.37    1.92
   6   2  13  452.40   15.47
   7   2  13   25.67    2.26
   4   4  15  127.74    5.45
  -3   4   9  107.09    4.63
  -1   5  12    2.22    1.20
   9   0   6   95.31    3.94
   2   1   9  329.97   11.11
   0   2  10   27.95    1.93
  -4   2   2  128.18    4.35
   0   5  13  115.85    5.00
  -3   1  -3 2008.30   61.02
   5   2  13    5.67    1.35
   1   2  11   80.37    3.72
   0   1   7   26.98    1.58
   8   2  13  214.71    8.36
  -2   5  11  213.25    8.06
   3   3  14   61.69    3.35
   0   3  12    0.02    1.06
  -1   2   9   51.87    2.67
  -3   3   8   96.76    4.12
   0   4  13    0.11    1.15
  -1   4  12  210.26    7.92
   3   4  15   16.97    1.77
   6   0   7  569.30   18.28
   3   1  10   17.80    1.54
   4   2  13  109.66    4.85
   2   2  12  612.47   20.07
   1   3  13    6.12    1.29
   7   0   7  160.52    5.94
   7   1  11  458.02   15.54
   9   2  13   36.52    2.76
   6   3  15  111.80    5.07
  -4   3   6    5.24    1.04
   1   4  14 1041.80   33.34
  -4   5   8  230.99    8.64
   1   0   3  425.92   13.26
  -5   4   5   61.27    3.03
   5   3  15   76.75    3.95
  -2   3  10  115.84    4.85
  -3   5  10    5.28    1.42
   5   1  11 1260.73   39.72
   8   3  15   61.75    3.57
   5   0   7  130.50    4.91
   8   1  11  208.27    8.04
  -5   3   3  443.15   14.22
   8   0   7  106.47    4.37
   3   2  13   39.68    2.59
   4   3  15  271.31    9.98
   2   4  15   17.72    1.87
  -4   4   8 1094.84   34.71
  -2   2   8 1724.67   53.36
  -3   4  10   74.21    3.69
   0   5  14   -0.17    1.04
  -1   5  13    6.65    1.49
   3   0   6 3265.59   99.64
   4   1  11  816.31   26.19
  -1   1   6  414.18   13.34
  -3   2   6 2474.77   75.86
  -2   5  12    3.41    1.27
   1   1   9 1824.02   56.38
   6   2  14   60.74    3.44
   7   2  14  665.38   22.16
   2   0   5  234.00    7.72
   9   1  11   80.22    4.17
   1   2  12  332.88   11.58
   0   2  11    0.35    0.96
   2   1  10  192.83    7.07
   5   2  14  898.60   29.09
  -4   2   3  694.72   21.64
   3   3  15  147.19    6.14
   0   3  13  181.24    7.07
   0   4  14   54.46    3.15
  -1   4  13    4.72    1.35
   8   2  14    6.64    1.65
  -1   3  12    8.09    1.42
  -3   3   9  598.09   19.51
  -4   5   9  166.28    6.72
   4   0   7   30.64    1.75
   0   1   8    0.15    0.68
  -1   2  10  107.35    4.51
   1   3  14  138.39    5.78
  -4   3   7   94.72    4.03
   1   4  15   18.27    1.90
  -2   4  12  366.51   12.76
  -5   4   6  723.75   23.35
   2   2  13   74.59    3.71
  -3   5  11  374.91   13.12
   3   1  11 1047.99   33.18
   6   3  16   69.39    3.83
   7   3  16  163.33    6.80
   9   2  14   71.55    4.05
  -2   3  11  394.67   13.49
   9   0   7  333.05   11.39
   7   1  12  124.52    5.47
   5   3  16   68.98    3.75
  -4   4   9  132.18    5.50
   5   1  12   94.70    4.39
   2   4  16  359.74   12.67
  -1   5  14   67.35    3.56
   6   0   8 1048.89   33.03
   4   3  16  111.67    5.11
  -3   4  11   79.21    3.94
   7   0   8   14.83    1.49
   3   2  14 1302.88   41.30
  -2   2   9    8.87    1.21
  -3   2   7  240.45    8.34
  -2   5  13  533.99   17.99
   5   0   8  701.62   22.45
   4   1  12  440.08   14.93
  -1   1   7  414.72   13.51
   1   0   4  946.20   29.18
   6   2  15  211.74    8.32
   7   2  15    0.74    1.45
   0   2  12 1016.47   32.38
  -4   2   4  189.35    6.47
  -3   3  10   11.90    1.49
   0   4  15    0.68    1.20
  -1   4  14 1039.17   33.36
  -4   5  10   35.46    2.60
   1   1  10    1.02    0.91
   3   3  16   88.39    4.37
   0   3  14    0.14    1.13
  -5   4   7   72.93    3.62
   8   0   8  448.07   15.02
   3   0   7  340.22   11.27
   2   1  11  526.98   17.40
   5   2  15    2.94    1.35
  -2   4  13   43.10    2.80
  -3   5  12   52.68    3.13
   9   1  12  275.21   10.43
   8   2  15  298.75   11.20
  -1   2  11   81.92    3.84
   1   3  15    9.00    1.60
  -4   3   8  477.15   15.83
   1   4  16  183.40    7.30
   0   0  -2  325.53   10.14
   0   1   9  734.83   23.46
   2   0   6   23.32    1.44
   2   2  14    8.27    1.51
  -2   1   5 2449.58   74.90
   4   2  15  195.50    7.74
   6   3  17  332.97   12.11
  -2   3  12    5.99    1.34
  -5   3   5   19.21    1.52
   4   0   8 2574.92   79.15
   3   1  12  150.54    6.06
  -4   4  10  135.62    5.72
   5   3  17  230.97    8.92
   9   2  15   20.07    2.45
   2   3  16    6.30    1.51
  -3   4  12   11.03    1.68
   7   1  13   46.83    3.13
  -2   5  14    0.74    1.19
   0   0  -1    0.05    0.09
   5   1  13   14.36    1.84
  -2   2  10 1467.73   45.89
   4   3  17  397.00   14.01
   3   2  15   35.43    2.62
  -3   2   8   13.85    1.36
  -5   4   8  295.34   10.58
  -4   5  11  260.83    9.78
   8   1  13  338.00   12.39
  -3   3  11  709.09   23.15
  -1   4  15   17.15    1.93
   6   0   9    1.05    1.01
  -1   1   8   24.69    1.69
   0   4  16  205.55    8.02
   7   0   9  657.66   21.52
   4   1  13  417.14   14.42
   3   3  17  344.48   12.40
   0   3  15  371.76   13.12
  -4   3   9  395.51   13.48
  -2   4  14    4.31    1.44
  -3   5  13    3.30    1.42
   1   1  11 2079.08   64.46
   7   2  16   17.96    2.21
   5   0   9  593.54   19.40
   1   0   5  392.99   12.62
   2   1  12    6.74    1.32
   5   2  16  172.27    7.16
  -1   2  12  322.30   11.36
   1   3  16    2.02    1.32
  -5   3   6  598.35   19.37
   3   0   8   21.32    1.58
   0   1  10    0.15    0.88
   8   2  16  203.05    8.35
   2   2  15   27.86    2.35
  -2   3  13 1032.01   33.12
  -4   4  11  122.71    5.40
   9   1  13   -0.30    1.60
  -2   1   6   54.89    2.48
   4   2  16  382.30   13.59
   8   0   9  254.80    9.37
   2   0   7  152.80    5.62
  -3   4  13   22.24    2.16
   2   3  17  219.45    8.56
   4   0   9  350.35   11.98
   9   2  16   37.87    3.14
  -3   2   9  166.68    6.37
   6   1  14    7.03    1.64
  -4   2   6   19.06    1.45
   4   3  18   40.44    2.80
  -4   5  12  145.49    6.29
   0   0   1    0.09    0.09
   7   1  14  808.20   26.75
   3   2  16  199.66    7.95
   5   1  14  495.61   17.01
  -3   3  12  101.39    4.67
  -1   4  16  195.63    7.75
  -1   1   9 1885.83   58.40
   0   2  14   89.88    4.36
  -4   3  10   40.41    2.63
  -5   3   7  159.61    6.16
  -3   5  14   40.73    2.87
   0   3  16   -0.29    1.17
  -2   4  15   19.45    2.06
   8   1  14    3.12    1.76
   1   1  12   16.34    1.73
   1   2  15   44.13    2.95
   3   3  18    1.09    1.29
   6   0  10   36.25    2.54
   4   1  14    6.03    1.50
   6   2  17   80.88    4.41
   1   0   6 3888.92  118.67
   2   1  13 1453.45   45.82
  -2   1   7 1264.07   39.35
   5   2  17  167.24    7.09
   7   2  17  279.14   10.71
   1   3  17  437.57   15.26
  -2   3  14    2.43    1.30
  -4   4  12  430.83   14.96
   7   0  10   47.67    2.97
   2   2  16  570.61   19.29
  -3   4  14  807.17   26.48
   3   0   9  202.43    7.46
   8   2  17  309.13   11.72
   2   0   8 2253.70   69.47
   4   2  17  187.66    7.68
  -4   2   7   29.93    1.94
  -5   4  10   33.41    2.52
  -3   2  10  126.31    5.23
   2   3  18   23.71    2.27
  -4   5  13  184.16    7.49
   4   0  10  186.53    7.16
   8   0  10  299.97   10.97
  -3   1   1 2139.43   65.07
  -5   3   8   29.20    2.12
  -3   1   2   40.78    1.65
  -3   3  13   13.20    1.73
  -4   3  11  540.05   18.10
   6   1  15  131.81    6.04
  -1   1  10    0.80    0.93
   3   2  17   19.63    2.16
  -1   4  17   48.61    3.05
   5   1  15  114.12    5.40
   7   1  15  134.74    6.22
   0   2  15    0.67    1.25
  -2   4  16  351.42   12.60
   0   3  17  952.13   30.95
   1   1  13    8.17    1.44
  -2   1   8   70.30    3.23
  -3   1   3 2181.19   66.63
   1   2  16  278.14   10.36
  -1   2  14 1725.72   54.21
  -4   4  13   88.84    4.45
   1   0   7  118.03    4.59
   4   1  15  372.90   13.32
   8   1  15   83.54    4.67
  -4   2   8 1947.55   60.33
   1   3  18    8.82    1.58
  -2   3  15  426.39   14.86
   6   0  11   75.29    3.96
   5   2  18    6.14    1.65
   6   2  18   57.37    3.62
  -3   4  15   18.93    2.11
  -5   4  11  213.60    8.35
   0   0   4   58.12    2.37
   7   2  18   64.07    3.95
   2   2  17   14.38    1.94
  -3   2  11  130.08    5.44
   3   0  10  165.23    6.48
   2   0   9   12.03    1.40
  -5   3   9  751.48   24.40
  -4   5  14    1.99    1.33
   4   2  18   87.99    4.56
  -4   3  12  319.22   11.46
   3   1  15  241.07    9.22
  -3   3  14   60.86    3.52
  -1   1  11 2060.76   63.99
   4   0  11  313.05   11.22
  -3   1   0    0.88    0.19
   8   0  11  425.23   15.00
  -2   1   9  316.27   10.90
  -6   3   3  901.91   28.20
  -6   3   2  445.40   14.19
   1   0   8  582.73   18.90
   6   1  16  111.06    5.46
  -3   1   5 2129.62   65.36
   0   2  16  325.96   11.82
  -4   2   9  262.83    9.38
  -1   3  17  394.60   13.95
  -4   4  14   14.26    1.95
  -1   2  15   39.88    2.73
   0   3  18   -0.08    1.29
   1   1  14  211.21    8.16
   1   2  17   83.44    4.32
  -2   3  16    5.44    1.52
  -6   3   4   25.58    1.70
  -5   4  12  235.97    9.10
   0   1  13  210.61    8.04
  -5   3  10   19.10    1.93
   4   1  16  160.67    6.89
   2   1  15  544.71   18.47
  -3   2  12   10.95    1.58
  -3   4  16  145.73    6.26
   6   0  12  284.80   10.66
   2   0  10 1938.50   60.27
   3   0  11  163.27    6.57
   8   1  16  206.76    8.69
   5   2  19  171.99    7.31
   2   2  18  273.78   10.33
  -2   2  14    6.08    1.46
  -6   3   5  582.70   18.84
   5   0  12  495.22   17.00
  -3   1   6  111.82    4.35
  -4   3  13  323.48   11.67
   7   0  12   14.95    2.05
   0   0   6  387.25   12.71
  -3   3  15  149.74    6.40
  -1   1  12   14.72    1.70
  -2   1  10  191.27    7.21
   4   2  19   52.46    3.42
   3   1  16  139.49    6.15
  -4   2  10  157.70    6.27
  -5   2   4  367.43   11.99
   4   0  12  967.76   31.27
   1   0   9   70.71    3.40
  -5   2   2  123.37    4.28
  -6   3   6   78.02    3.59
  -4   4  15  124.38    5.64
   0   2  17    0.98    1.35
  -5   2   5  116.11    4.48
  -1   3  18    7.79    1.67
  -5   4  13    4.91    1.59
   8   0  12  195.05    8.11
   1   1  15    7.00    1.54
  -3   1   7  191.38    6.91
  -1   2  16  282.02   10.49
   5   1  17  274.14   10.54
   6   1  17  472.16   16.72
   1   2  18   24.50    2.33
  -3   2  13   41.02    2.80
  -2   3  17  223.05    8.70
   0   0   7    1.71    0.77
   7   1  17  253.62   10.13
   2   1  16    9.68    1.72
   3   0  12   15.92    1.89
   4   1  17  552.12   18.99
  -2   2  15   30.76    2.45
  -5   2   6 1155.27   36.15
  -4   3  14    3.02    1.50
  -6   3   7   10.82    1.47
   6   0  13  563.64   19.36
  -2   1  11  557.34   18.48
   5   0  13    5.47    1.58
  -1   1  13    7.87    1.44
   2   2  19    9.04    1.74
  -4   2  11  227.54    8.51
  -3   3  16   85.89    4.41
   1   0  10  133.34    5.51
   8   1  17   32.37    3.05
  -3   1   8  170.64    6.42
   7   0  13   27.81    2.71
  -5   2   1  458.05   14.26
   4   0  13  146.23    6.36
   0   0   8 4689.44  143.30
   3   1  17  485.18   16.87
  -5   2   7  117.54    4.79
  -5   3  12   76.04    3.97
  -4   4  16  261.82    9.90
  -6   3   8  315.53   11.13
  -5   4  14  556.84   18.99
   0   2  18  129.21    5.82
  -1   2  17   88.42    4.49
  -3   2  14 1313.54   41.76
   1   1  16    2.33    1.36
   0   1  15  503.41   17.20
  -2   3  18   25.20    2.35
   1   2  19   11.60    1.77
   8   0  13  237.90    9.59
   5   1  18   51.79    3.56
   6   1  18  222.91    9.10
  -2   1  12    6.98    1.38
  -2   2  16  579.43   19.58
  -4   2  12  745.25   24.37
  -5   2   8  548.35   18.02
  -4   3  15  289.00   10.73
   3   0  13   52.28    3.24
   2   1  17  302.99   11.24
   1   0  11  104.02    4.69
   0   0   9    2.86    1.06
   4   1  18   61.66    3.77
   7   1  18   27.99    2.83
  -6   3   9   77.30    3.89
   5   0  14 1046.81   34.08
   6   0  14   73.18    4.30
  -3   3  17  345.69   12.48
   1   0  -2 1535.40   46.90
   2   2  20  312.09   11.55
  -5   3  13   12.79    1.85
   4   0  14   10.94    1.81
   7   0  14  837.92   27.99
  -5   2   9  461.80   15.52
  -5   4  15    1.10    1.46
   3   1  18    0.81    1.40
  -3   2  15   35.39    2.64
   0   1  16    0.23    1.26
   0   2  19    0.40    1.30
  -1   2  18   24.23    2.32
  -4   2  13  119.87    5.32
  -6   3  10  564.57   18.92
   2   0  13   98.28    4.71
   0   0  10   32.25    2.24
   1   1  17  600.50   20.30
  -2   1  13 1489.20   46.96
   1   0  12  406.93   14.13
  -2   2  17    9.68    1.73
  -4   3  16  114.77    5.31
   3   0  14 1632.64   51.67
  -1   0   5  390.44   12.74
  -1   1  15    7.09    1.55
   1   2  20    7.98    1.67
  -1   0   6 3763.36  115.05
  -2   1  -3  816.02   25.13
  -5   2  10   51.69    2.96
  -5   3  14  316.78   11.57
   5   1  19  271.64   10.53
   6   1  19    8.97    1.90
  -3   3  18    1.71    1.39
  -1   0   4 1017.23   31.58
  -3   1  11 1071.85   34.13
   5   0  15    3.31    1.64
   6   0  15  246.47    9.87
  -1   0   7  117.47    4.71
   4   1  19   95.09    4.90
   7   1  19  216.07    9.00
  -5   4  16  109.94    5.20
  -6   3  11  149.91    6.29
   4   0  15  241.57    9.53
   0   0  11    0.51    1.01
  -3   2  16  193.34    7.75
   7   0  15   -0.02    1.69
  -2   1  14    0.64    1.07
  -4   2  14    8.28    1.57
   2   0  14    8.83    1.73
  -1   0   8  529.85   17.42
   3   1  19  756.77   25.24
   0   1  17 1339.04   42.74
  -1   2  19   16.10    1.99
  -5   2  11  353.24   12.40
   1   0  13   16.88    1.92
   1   1  18   15.75    2.02
  -4   3  17  422.26   14.84
  -3   1  12  147.14    6.08
   3   0  15   47.35    3.28
  -1   0   3  391.77   12.46
  -1   1  16    3.15    1.44
  -4   1   6    6.90    0.99
  -2   2  18  256.95    9.77
  -5   3  15   70.05    3.92
  -4   1   7  123.64    4.92
  -4   1   5 1670.28   51.57
  -6   3  12   90.66    4.50
   2   1  19   41.71    3.01
   0   0  12 1348.77   42.72
   5   1  20    7.09    1.88
  -4   1   8  790.16   25.31
   5   0  16  220.04    9.04
   6   1  20  134.10    6.30
  -2   1  15  574.58   19.35
  -4   1   4   91.23    3.55
  -3   2  17   21.82    2.20
  -4   2  15  200.59    7.94
   2   0  15   32.66    2.73
   1   0  14 2060.73   64.54
  -3   1  13   10.91    1.62
   0   1  18    0.52    1.30
  -4   1   9  648.27   21.12
   7   0  16   12.55    2.35
   3   1  20    0.15    1.48
  -1   2  20    6.07    1.61
  -4   3  18   54.96    3.42
  -5   3  16   70.79    3.89
  -6   3  13  106.56    5.03
   1   1  19  693.58   23.20
  -1   1  17  607.07   20.46
   3   0  16  228.20    9.08
   0   0  13    0.78    1.20
  -2   2  19    7.69    1.64
  -4   1  10   41.91    2.57
   2   1  20   18.52    2.17
  -4   2  16  379.14   13.47
  -2   1  16    8.67    1.64
  -3   1  14   77.12    4.00
  -4   1   3 2154.79   65.93
  -3   2  18  208.44    8.26
   5   0  17  197.54    8.38
   1   0  15   58.14    3.51
   6   0  17   97.13    5.31
   2   0  16  705.76   23.62
  -6   3  14    5.58    1.63
  -7   3   7    3.08    1.23
   4   0  17  236.63    9.48
  -4   1  11  821.86   26.58
  -6   2   7  449.57   14.96
  -6   2   6   94.27    3.99
   0   0  14  101.00    4.84
   0   1  19   62.49    3.65
  -6   2   8  867.18   27.75
  -5   3  17  223.82    8.74
  -7   3   8   91.02    4.27
  -1   0  12  399.93   13.91
   3   0  17   29.81    2.66
   7   0  17  349.07   13.29
   1   1  20    7.26    1.67
  -6   2   9    1.36    1.07
  -7   3   9  228.32    8.62
  -1   0   2 1628.16   49.72
  -2   2  20  306.00   11.25
  -6   2   5  750.34   23.80
  -3   1  15  229.20    8.79
  -4   2  17  182.45    7.42
  -2   0   7  149.71    5.74
  -2   1  17  311.25   11.39
  -4   1  12  452.51   15.44
  -2   0   8 2243.64   69.35
  -6   2  10   31.59    2.38
  -6   3  15  102.00    4.92
  -7   3  10   16.14    1.95
   1   0  16  338.89   12.35
  -1   0  13   14.36    1.80
  -2   0   6   22.16    1.58
   2   1  21  119.48    5.56
  -3   2  19   93.96    4.65
   2   0  17   12.81    2.02
  -2   0   9   12.93    1.47
   5   0  18    9.46    2.04
   0   0  15    0.45    1.25
   4   0  18  100.33    5.17
   6   0  18   71.36    4.42
  -6   2  11   64.37    3.48
  -5   3  18   37.12    2.71
  -7   3  11  329.47   11.89
  -2   0  10 1873.83   58.39
   0   1  20    0.45    1.31
  -4   1  13  446.65   15.33
  -6   2   4    4.14    0.80
  -2   0   5  226.40    7.81
   3   0  18  268.68   10.42
  -3   1  16  130.31    5.75
  -1   0  14 2097.09   65.55
   1   1  21   81.72    4.33
  -2   1  18   33.48    2.62
  -4   2  18   92.70    4.58
  -6   3  16   80.31    4.24
  -2   0  11    8.63    1.38
  -7   3  12   95.18    4.69
   5  -1   8   39.77    2.36
   0   0  16  377.30   13.47
  -4   1  14    3.38    1.37
   5  -1   9 1005.32   32.09
   5  -1   7  279.65    9.55
   2   0  18  326.78   12.12
  -4   1   2   21.83    1.11
  -2   0  12  731.19   23.96
   5   0  19  199.55    8.46
  -6   2  13  449.91   15.50
   5  -1  10   25.67    2.16
   4   0  19   56.01    3.69
  -3   1  17  463.10   16.01
  -7   3  13   28.24    2.53
   4  -1  10   45.60    2.87
   6   0  19   10.33    2.15
  -1   0  15   55.99    3.35
   0   1  21   62.66    3.65
  -1   1  20    6.65    1.59
  -5   1   9 1075.80   34.10
  -5   1   8   41.40    2.43
   3   0  19  107.21    5.29
  -2   0   4  509.96   16.25
  -5   1   7  278.06    9.68
  -4   2  19   49.46    3.16
  -6   3  17  365.88   13.10
   3  -1   8  168.16    6.47
   5  -1   6  959.37   29.87
  -2   0  13   91.72    4.45
  -2   1  19   41.77    2.90
  -4   1  15  358.29   12.73
  -5   1  10   27.68    2.14
   5  -1  11 1204.21   38.58
   3  -1   9  826.33   26.71
   1   0  18   32.49    2.67
   0   0  17    1.93    1.37
   4  -1  11  781.41   25.74
   4  -1   6    5.45    0.79
  -6   2  14   56.19    3.35
   3  -1  10   18.01    1.89
   3  -1   7  181.85    6.68
  -5   1  11 1276.65   40.38
  -7   3  14  611.36   20.61
   2   0  19    8.19    1.88
   1   0  -1    0.96    0.17
  -5   1   6  947.45   29.85
  -6   2   3  331.36   10.73
   6  -1  11  207.72    8.18
  -1   0  16  332.60   12.05
  -3   1  18    1.49    1.40
   4  -1  12  440.45   15.54
   5  -1  12   85.68    4.53
   3  -1  11 1002.58   32.43
  -2   0  14    8.25    1.53
  -5   1  12   92.33    4.36
  -4   1  16  163.63    6.76
   4   0  20  701.42   23.78
   5   0  20    2.89    1.79
  -1   1  21   84.43    4.33
  -6   2  15  227.36    8.75
  -2   1  20   18.59    2.06
  -7   3  15   88.20    4.56
   3  -1  12  139.60    6.20
   6  -1  12  103.00    5.06
   2  -1   9  329.86   11.62
   7  -1   9  334.18   11.45
   6  -1   6  133.53    4.70
   3   0  20    6.98    1.87
   6   0  20  495.69   17.72
   0   0  18  139.14    6.14
  -3   0  10  158.56    6.33
  -3   0   9  194.98    7.37
  -3   0   8   21.53    1.72
   2  -1  10  180.28    7.19
   7  -1  10   25.48    2.06
   2  -1   8   63.86    3.19
   1   0  19   13.86    2.00
  -5   1   5   48.06    2.35
   4  -1  13  402.29   14.51
   5  -1  13   14.25    2.04
   7  -1   8  128.71    4.91
  -2   0  15   32.93    2.55
  -3   0  11  165.61    6.63
   2  -1  11  529.08   18.01
  -1   0  17  100.91    4.90
  -3   0   7  362.59   12.26
   7  -1  11  434.78   15.02
   2   0  20  355.24   13.01
  -3   1  19  759.24   25.06
  -4   1  17  559.98   18.94
   2  -1   7 1198.68   37.56
  -3   0  12   12.14    1.64
  -6   2  16  129.11    5.74
   6  -1  13  146.81    6.61
   2  -1  12    5.83    1.47
   4  -1   5 1713.46   52.52
  -5   1  14  495.95   16.88
  -2   1  -2  286.17    8.93
  -7   3  16  166.34    6.99
   5  -1   5   50.11    2.03
   4  -1  14    4.72    1.60
   5  -1  14  452.44   16.22
   7  -1  12  117.72    5.46
   7  -1   7    3.33    0.79
   4   0  21   19.65    2.32
   0   0  19    0.90    1.42
  -3   0  13   52.87    3.16
  -3   0   6 3384.97  103.64
  -2   0   3   89.34    3.30
   3  -1  14   78.97    4.43
   3   0  21   43.88    3.20
   1   0  20    8.17    1.88
  -7   2   8    8.82    1.41
   2  -1  13 1495.67   47.62
  -1   0  18   31.97    2.63
  -5   1  15  113.46    5.19
   6  -1  14   11.44    2.07
   1  -1   9 1860.35   58.02
  -4   1  18   63.85    3.63
  -6   2  17   87.34    4.43
  -7   2  12   13.55    1.79
   2  -1   6   59.02    2.70
  -3   1  20    2.29    1.38
  -4   2  -2  131.42    4.29
   4  -1  15  356.16   13.32
   1  -1   8   25.04    1.89
   3  -1   5 2165.59   66.28
   2   0  21   10.36    1.89
  -3   0  14 1623.42   51.17
  -7   2   7  139.29    5.54
  -7   3  17  191.46    7.77
   5  -1  15   94.47    5.08
   1  -1  12   18.54    2.00
   2  -1  14    0.46    1.31
  -7   2  13   26.11    2.41
  -5   1  16   98.82    4.73
   0   0  20 1598.66   50.80
  -3   0  15   45.05    3.01
   6  -1  15  120.34    6.03
   1  -1  13    8.44    1.61
  -1   0  19   15.31    1.99
  -6   2  18   59.91    3.50
   1  -1   7  397.46   13.29
   1   0  21    1.03    1.44
  -3   0   5   59.35    2.69
  -4   1  19   88.25    4.39
  -7   2  14  685.35   22.76
   4  -1  16  163.42    7.40
   5  -1  16   93.66    5.21
  -7   2   6 1102.12   34.63
   3  -1  16  136.13    6.45
   1  -1  14  216.88    8.73
  -5   1  17  289.55   10.69
  -6   1   9  122.11    5.11
  -3   0  16  223.66    8.68
  -6   1  12  104.56    4.79
  -7   2  15    0.91    1.45
   0  -1  11 1152.30   36.87
   0  -1  10    0.76    1.10
  -4   0  10  182.59    7.09
   0  -1   9  815.08   26.35
   6  -1   5  954.81   29.27
  -4   0  11  296.86   10.68
  -6   1  13  144.68    6.11
  -6   1   8  431.58   14.50
   2  -1  16    8.77    1.91
   6  -1  16   98.68    5.40
   0  -1  12    4.14    1.37
  -1   0  20   10.48    1.81
  -4   0  12  921.98   29.75
  -4   0   9  353.48   12.23
   1  -1  15   10.44    1.89
   2  -1   5 2599.83   79.48
  -6   2   2  184.54    6.06
   4  -1  17  563.50   19.82
   0  -1  13  230.48    9.01
   1  -1   6  413.10   13.55
  -4   0  13  131.58    5.70
   3  -1  17  464.12   16.67
   5  -1  17  276.51   11.08
   7  -1   6 1030.21   31.63
  -2   0  19   10.67    1.68
  -3   0  17   23.86    2.24
  -5   1  18   49.74    3.15
  -6   1  14    9.30    1.61
  -7   2  16   15.69    1.91
   0  -1  14   -0.05    1.25
  -4   0  14   11.85    1.72
  -6   1   7    9.20    1.26
   2  -1  17  305.02   11.66
   1  -1  16    1.99    1.52
   6  -1  17  462.38   16.89
  -6   1  15  140.24    6.01
  -1   0  21    1.24    1.39
  -4   1   1  149.22    4.81
  -7   2   5   82.80    3.50
   4  -1  18   66.82    4.30
  -3   0  18  249.73    9.52
  -4   0  15  199.90    7.91
  -3   0   4  597.36   18.92
   3  -1  18    1.93    1.71
   0  -1  15  532.20   18.38
   0  -1   7   27.34    1.87
  -5   1  19  321.38   11.67
   5  -1  18   51.29    3.79
   4  -1   4  103.49    3.50
  -2   0  20  344.60   12.47
  -6   1  16  107.63    5.01
  -5   1   3  643.10   20.15
   1  -1  17  613.31   21.03
  -1  -1  11 2145.92   66.94
   2  -1  18   34.18    2.94
  -1  -1  12   16.82    1.93
  -1  -1  10    0.88    1.06
  -1  -1  13    8.05    1.59
  -4   0  16  464.72   16.05
  -6   1   6  131.90    5.12
   3  -1   4  733.69   22.67
  -1  -1   9 1927.01   60.02
  -3   0  19  102.69    4.93
  -6   1  17  481.01   16.53
  -1  -1  14  210.58    8.41
   3  -1  19  776.27   26.27
   1  -1  18   15.48    2.13
   5  -1  19  299.91   11.88
  -2   0  21   13.45    1.88
  -4   0  17  212.01    8.32
  -4   0   6   27.44    1.78
  -2   0   2 1228.47   37.63
   2   0  -1  153.82    4.90
  -8   2  12  182.77    7.36
  -8   2  11  374.87   13.18
   0  -1  17 1373.76   44.07
  -1  -1  15    6.40    1.61
  -8   2  13  223.44    8.65
  -8   2  10  251.39    9.32
  -1  -1   8   24.51    1.86
   0  -1   6    0.35    0.68
  -6   1  18  217.31    8.47
  -8   2  14    7.70    1.66
  -3   0  20    3.40    1.44
  -5   0  13    4.34    1.25
  -5   0  12  479.62   16.32
  -5   0  11  428.72   14.71
  -1  -1  16    3.79    1.53
  -4   0  18  100.12    4.79
  -8   2   9  210.17    7.96
   1  -1  19  662.09   22.53
   0  -1  18    0.92    1.43
   5  -1   4  321.40    9.96
  -5   0  14  991.44   31.98
  -5   0  10   59.98    3.23
  -8   2  15  312.94   11.47
   3  -1  20    1.42    1.70
   4  -1  20  264.81   10.67
  -7   1  13   50.29    3.12
  -7   1  11  461.81   15.71
  -2  -1  12    5.69    1.43
   2  -1   4    5.91    0.61
   2  -1  20   23.07    2.58
   5  -1  20    6.69    2.05
  -2  -1  13 1480.95   46.95
  -2  -1  11  532.02   17.98
  -5   0  15    5.57    1.43
  -5   0   9  571.30   18.87
  -6   1  19   13.06    1.90
  -7   1  14  814.93   26.63
  -7   1  10   24.77    2.06
  -6   1   5  921.62   28.94
  -1  -1  17  617.73   20.98
  -1  -1   7  411.57   13.74
  -8   2  16  215.68    8.47
  -7   2   4    7.23    0.95
  -2  -1  14    1.35    1.29
  -2  -1  10  189.35    7.39
  -4   0  19   56.74    3.38
  -8   2   8  402.64   13.71
  -7   1  15  129.86    5.69
   1  -1  20    6.94    1.76
   0  -1  19   67.43    3.99
  -2  -1  15  559.51   19.09
  -7   1   9  324.17   11.37
  -4   0   5  538.92   17.33
   3  -1  21  160.90    7.27
   4  -1  21   32.96    3.07
  -1  -1  18   15.71    2.00
  -5   0   8  698.96   22.62
  -7   1  16  218.15    8.47
  -8   2  17  315.63   11.54
   2  -1  21  123.69    5.98
  -2  -1  16    7.74    1.69
  -4   0  20  642.45   21.50
  -3   0   3   29.35    1.45
   0  -1  20   -0.04    1.43
   0  -1   5 3098.81   94.66
  -7   1  17  251.71    9.51
  -7   1   8  129.81    5.31
   1  -1  21   96.60    4.98
  -1  -1  19  646.98   21.89
  -2  -1  17  314.57   11.64
  -8   2   7   97.14    4.24
  -1  -1   6  415.22   13.66
  -5   0   7  135.69    5.36
  -3  -1  13   10.29    1.65
  -3  -1  12  151.26    6.38
  -7   1  18   29.19    2.40
  -2  -1  18   35.48    2.79
  -3  -1  14   83.60    4.28
   1  -1   4  157.05    5.33
   0  -1  21   65.66    3.90
  -3  -1  11 1056.32   33.87
  -6   0  13  529.08   17.89
  -6   0  12  265.53    9.79
  -6   0  14   70.25    3.76
  -7   1   7    1.85    1.04
  -3  -1  10   20.52    1.90
  -6   0  15  248.79    9.39
  -6   0  11   67.78    3.60
  -2  -1  19   43.80    3.08
  -6   1   4   34.79    1.82
  -2  -1   7 1283.55   40.18
  -6   0  16  144.75    6.18
  -1  -1  21   91.72    4.69
  -3  -1  17  454.82   15.89
  -6   0  10   36.22    2.43
  -3  -1   9  911.98   29.26
  -4   0   4  264.01    8.83
  -5   1   2  580.63   18.05
  -6   0  17   91.89    4.51
  -5   0   6 1412.22   43.97
  -2  -1  20   17.89    2.09
  -8   1  14    3.90    1.45
  -8   1  13  338.68   12.13
  -8   1  12  533.16   18.01
  -8   2   6   32.24    2.05
  -3  -1  18    0.96    1.32
  -8   1  15   78.30    4.10
  -6   0   9    0.96    1.04
  -6   0  18   66.49    3.71
  -8   1  16  198.51    7.89
  -8   1  11  211.07    8.11
  -1  -1   5  165.28    5.87
  -1   1  -2  303.49    9.49
  -3  -1  19  794.62   26.28
  -4  -1  14    5.38    1.45
  -4  -1  13  423.86   14.81
  -8   1  17   31.36    2.58
  -4  -1  15  374.38   13.38
  -4  -1  12  461.48   15.89
  -3  -1   8  157.32    6.16
  -7   1   6 1060.64   33.35
  -6   0  19    8.47    1.64
  -8   1  10  152.84    6.26
  -4  -1  16  156.98    6.70
  -4  -1  11  796.61   26.00
  -2  -1   6   51.60    2.54
  -6   0   8 1052.11   33.38
   0  -1   4    0.08    0.45
  -3  -1  20    1.03    1.35
  -8   1  18  121.34    5.49
  -4  -1  17  566.88   19.30
   3  -2  15   35.93    3.08
   3  -2  14 1230.83   39.83
   3  -2  13   37.70    2.86
   2  -2  15   28.45    2.70
  -4  -1  10   42.09    2.71
  -7   2   3  466.41   14.71
  -4  -1  18   68.19    3.85
   3  -2  16  183.55    8.10
  -7   0  14  799.38   26.20
   3  -2  12   10.89    1.68
  -8   1   9  209.92    7.94
   2  -2  16  552.58   19.46
  -7   0  15    0.53    1.22
   4  -2  13  112.23    5.32
  -7   0  13   28.38    2.32
   2  -2  12  567.07   19.26
  -7   0  16   15.91    1.93
   1  -2  15   44.81    3.36
   1  -2  14 1642.07   52.30
   1  -2  13   12.85    1.90
  -7   0  12   17.46    1.89
  -3  -1   7  187.82    6.97
  -5   0   5  163.61    5.96
   3  -2  17   23.32    2.68
   4  -2  16  369.78   13.88
   4  -2  12  750.00   24.65
  -4  -1  19   93.72    4.69
   2  -2  17    9.43    2.05
   1  -2  16  264.78   10.56
   1  -2  12  304.26   11.26
   3  -2  11  130.47    5.59
  -7   0  17  336.11   12.13
   2  -2  11    8.85    1.57
  -7   0  11  740.18   24.25
  -4  -1   9  661.19   21.68
   1  -2  17   92.20    5.07
   4  -2  17  184.86    8.26
   5  -2  14  860.64   28.41
  -6   0   7  557.70   18.27
   2  -2  18  279.60   11.21
   0  -2  15    2.24    1.45
   5  -2  15    1.50    1.67
   0  -2  14   99.25    5.08
   3  -1   3 2267.36   68.87
  -4  -1  20  249.86    9.59
  -7   0  18   77.21    4.05
  -5  -1  15  111.21    5.23
  -5  -1  14  472.84   16.35
   0  -2  13    2.04    1.44
   5  -2  13    9.07    1.76
  -5  -1  13   17.02    1.94
   1  -2  11   74.04    3.89
   4  -2  11  222.25    8.33
   2  -1   3  967.75   29.62
   0  -2  16  307.43   11.81
   5  -2  16  173.93    7.73
  -5  -1  16   98.59    4.81
   1  -2  18   27.20    2.68
   4  -2  18   85.31    5.06
   0  -2  12  979.41   31.83
  -5  -1  12   90.24    4.44
   0  -2  17    0.43    1.63
  -5  -1  17  277.29   10.42
   5  -2  12  400.60   13.88
   2  -2  10 1358.04   42.79
   3  -2  10  133.38    5.47
  -7   1   5  811.75   25.66
   2  -2  19    7.87    2.10
   3  -2  19   90.05    5.22
  -4  -1   8  810.10   26.06
  -2  -1   5 2662.38   81.55
   1  -2  19   14.98    2.23
   4  -2  19   48.77    3.87
   0  -2  18  130.01    6.32
  -5  -1  18   48.62    3.20
  -9   1  15    4.73    1.56
  -9   1  14  488.90   16.85
   0  -2  11    1.08    1.11
  -5  -1  11 1266.72   40.29
   1  -2  10  103.79    4.68
  -6   1   3 1484.53   45.63
  -9   1  16  239.08    9.23
  -9   1  13    0.74    1.46
   4  -2  10  167.57    6.41
  -1  -2  16  277.16   10.80
  -1  -2  13    8.72    1.72
  -1  -1   4  159.72    5.53
   2  -2  20  328.96   12.77
   3  -2  20    1.02    1.71
  -5  -1  19  308.57   11.39
  -1  -2  17   88.59    4.84
  -9   1  17   10.51    1.83
   5  -2  11  352.32   12.15
  -3  -1   6  108.63    4.38
   0  -2  19   -0.05    1.48
  -1  -2  12  323.98   11.88
  -9   1  12  279.72   10.38
  -5  -1  10   27.36    2.22
   2  -2   9    7.24    1.22
   1  -1   3 2350.78   71.56
  -1  -2  18   25.84    2.62
   0  -2  10   29.69    2.29
   3  -2   9  164.27    6.20
  -6   0   6  110.21    4.51
   0  -2  20 1338.38   43.44
  -9   1  11   90.25    4.45
   1  -2   9   47.43    2.70
  -2  -2  15   29.78    2.65
  -8   0  15  348.23   12.53
  -1  -2  11   74.79    3.94
  -2   0   1  145.49    4.66
  -1  -2  19   12.10    2.07
  -2  -2  16  585.95   20.22
  -8   0  16  250.20    9.54
  -2  -2  14    9.27    1.75
  -8   0  14   10.67    1.78
  -8   0  17  362.05   12.97
  -8   0  13  253.22    9.56
  -4  -1   7  117.26    4.83
  -2  -2  17    9.22    1.83
  -2  -2  13   68.08    3.93
   5  -2  10   52.55    2.72
  -5  -1   9 1047.01   33.41
  -5   0   4  514.18   16.46
  -6  -1  13  142.72    6.17
   4  -2   9  259.06    8.98
  -1  -2  20    6.44    1.81
  -2  -2  18  288.16   11.12
  -8   0  18   20.55    2.14
  -2  -2  12  588.26   19.94
  -8   0  12  214.66    8.35
  -4   2  -1   64.97    2.25
  -6  -1  18  209.36    8.30
  -1  -2  10   93.99    4.43
  -9   1  10   40.10    2.73
  -6  -1  12  110.47    5.10
  -6  -1  19    9.55    1.73
   2  -2   8 1660.68   51.46
  -2  -2  11    7.12    1.46
   6  -2  11   61.76    3.07
  -3  -2  16  190.62    8.00
  -3  -2  15   35.13    2.84
  -6  -1  11  247.01    9.31
   1  -2   8  408.48   13.61
   0  -1   3 7337.38  222.59
  -2  -2  20  328.10   12.33
  -3  -2  17   25.44    2.51
  -3  -2  14 1277.74   41.09
  -5  -1   8   40.22    2.50
  -3  -1   5 2157.74   66.33
  -3  -2  18  212.52    8.70
  -3  -2  13   38.77    2.91
  -1  -2   9   53.43    2.99
  -9   1   9   29.46    2.35
  -2  -1   4    4.12    0.69
  -2  -2  10 1373.12   43.44
  -8   0  10  296.31   10.73
  -7   0   7  153.93    6.03
  -8   1   6   56.41    2.87
  -7   1   4  374.67   12.23
   4  -1   3 2239.91   67.93
  -3  -2  19   95.87    4.98
  -3  -2  12   12.52    1.63
  -6  -1  10  854.50   27.73
   5  -2   9  450.06   14.62
  -4  -1   6    9.54    1.16
  -6   0   5  880.59   27.78
  -7  -1  16  220.36    8.67
   4  -2   8 1947.73   59.92
  -7  -1  17  271.81   10.26
  -7  -1  15  134.75    5.98
  -5   2   0    0.43    0.24
  -4  -2  16  405.15   14.58
  -7  -1  14  823.64   27.08
  -3  -2  11  130.95    5.77
  -7  -1  18   28.27    2.48
  -4  -2  17  192.84    8.03
  -4  -2  15  194.35    8.03
   6  -2  10   35.44    2.05
  -9   0  16   47.82    3.19
  -9   0  15   29.32    2.55
  -7  -1  13   48.00    3.17
  -8   0   9  257.49    9.47
  -4  -2  18   88.46    4.70
  -9   0  17  186.79    7.59
  -2  -2   9    9.13    1.39
  -6  -1   9  116.65    5.11
  -1  -2   8  391.42   13.25
  -9   0  14   88.48    4.51
   2  -2   7  104.43    4.07
  -4  -2  19   50.36    3.40
  -9   1   8  185.61    7.19
   1  -2   7   64.92    2.94
  -9   0  13   41.75    2.93
  -7  -1  12  120.33    5.44
  -3  -2  10  120.69    5.33
  -1  -1   3 2213.53   67.58
  -2   1  -1   21.21    0.80
  -4  -2  12  730.06   24.24
   0  -2   7    0.12    0.76
  -9   0  12    1.14    1.37
  -7   0   6 1344.26   42.05
  -7  -1  11  469.80   16.16
  -5  -2  17  165.55    7.14
  -5  -2  16  172.02    7.31
  -4  -2  11  215.48    8.43
  -2  -2   8 1718.28   53.53
  -6  -1   8  421.97   14.38
  -8   0   8  475.43   16.03
  -5   0   3  581.86   18.36
  -5  -2  18    6.73    1.71
  -5  -2  15    3.67    1.51
  -4  -1   5 1639.79   50.73
  -5  -2  14  869.06   28.63
  -3  -2   9  163.40    6.54
  -3  -1   4  670.62   21.16
  -4   0   2  154.42    5.19
  -9   0  11  565.63   19.11
   5  -2   8  537.64   17.06
  -8  -1  17   32.58    2.60
  -8  -1  16  192.18    7.80
  -7  -1  10   23.57    2.10
  -1  -2   7   67.43    3.14
  -8  -1  15   81.52    4.33
  -5  -2  13    4.50    1.50
  -8   1   5  281.84    9.63
  -8  -1  14    3.64    1.51
  -4  -2  10  155.84    6.46
  -6   0   4    4.95    0.88
   6  -2   9    0.64    0.75
   4  -2   7   29.51    1.57
  -9   1   7   57.98    3.10
  -5  -2  12  395.53   14.06
  -8  -1  13  331.03   12.07
  -6   1   2  853.29   26.32
  -5   1   1  476.47   14.69
   1  -2   6 2851.31   87.22
 -10   0  16   29.01    2.58
  -7  -1   9  317.93   11.38
  -3  -2   8   15.25    1.54
  -6  -1   7   13.06    1.48
  -6  -2  18   58.98    3.65
   1  -3  17  430.44   15.89
  -6  -2  17   82.21    4.42
   1  -3  16    1.93    1.61
  -6  -2  16  135.06    6.13
  -8  -1  12  521.17   17.83
  -2  -2   7  104.04    4.36
  -8   0   7  118.44    5.02
   2  -2   6   24.67    1.45
  -2  -1   3  945.12   29.26
   1  -3  18    9.11    2.10
   0  -3  17  922.68   30.93
   2  -3  17  217.86    9.28
   2  -3  16    7.01    1.85
   1  -3  15   20.13    2.36
  -6  -2  15  215.04    8.65
 -10   0  15  365.43   13.20
  -5  -2  11  330.10   11.97
   0  -2   6  245.27    8.39
   0  -3  18    0.00    1.51
   2  -3  18   24.09    2.75
  -4  -2   9  259.88    9.56
   1  -3  19  461.00   16.98
   0  -3  15  365.58   13.63
   2  -3  15  409.25   14.90
  -6  -2  14   58.79    3.61
 -10   0  14   18.38    2.14
   0  -3  19   45.39    3.61
   2  -3  19   32.78    3.17
   1  -3  14  128.99    6.04
  -7   0   5  104.21    4.28
  -1  -3  17  424.69   15.64
   3  -3  17  350.47   13.38
  -1  -3  16    0.40    1.47
   3  -3  16   94.23    5.12
   0  -3  14   -0.22    1.28
   2  -3  14    0.78    1.37
  -1  -3  18    8.32    1.96
   3  -3  18    1.22    1.91
  -6  -2  13  440.27   15.51
 -10   0  13  533.23   18.33
  -8  -1  11  212.11    8.33
  -9   0   9  736.80   24.18
   2   0   0 2187.36   66.41
  -1  -3  15    7.46    1.77
   3  -3  15  152.50    6.86
   1  -3  13   14.87    1.96
  -5  -2  10   50.56    3.10
  -1  -2   6 2941.28   90.12
  -1  -3  14  124.30    5.97
   0  -3  13  163.63    7.04
  -2  -3  17  233.52    9.63
  -9  -1  16  252.90    9.71
   3  -3  14   61.96    3.78
   2  -3  13 1000.91   32.50
  -7  -1   8  128.22    5.44
  -2  -3  18   28.41    2.85
  -2  -3  16    5.66    1.70
  -6  -2  12  217.59    8.61
  -4  -1   4   96.26    3.80
  -2  -3  15  386.21   14.24
  -9  -1  15    5.33    1.57
 -10   0  12   66.98    3.88
  -4  -2   8 1922.82   59.86
  -1  -3  13   12.18    1.86
  -8  -1  10  155.55    6.50
  -7  -2  17  286.27   10.84
   4  -3  15  283.41   10.83
  -2  -3  14    0.41    1.29
  -9  -1  14  493.78   17.11
  -6  -1   6  122.92    5.01
  -9   1   6  753.94   24.22
   2  -3  12    4.94    1.47
  -6  -2  11   64.26    3.67
  -5  -2   9  465.62   15.89
  -3  -3  18    2.49    1.55
  -2  -2   6   21.58    1.59
  -3  -3  16   83.31    4.71
   4  -3  14    3.54    1.54
  -9  -1  13    0.43    1.43
  -1  -3  12    9.64    1.69
 -10   0  11  138.60    6.13
  -9   0   8    4.17    1.35
  -8   0   6   38.24    2.33
   1  -1   2  314.02    9.78
  -3  -3  15  149.52    6.82
  -3  -1   3 2282.39   69.81
   3  -3  12  103.94    4.77
   0  -3  11  667.06   22.09
   1  -3  11 1295.84   41.08
  -3  -3  14   59.60    3.77
  -9  -1  12  293.78   10.96
  -8  -1   9  201.72    7.87
  -7  -1   7    2.41    1.10
   4  -3  13  319.88   11.53
  -1  -3  11 1392.27   44.18
   2  -3  11  371.25   12.91
  -6  -2  10   30.13    2.39
   1  -2   5  235.61    7.87
  -4  -3  18   51.64    3.57
  -4  -3  17  420.51   15.29
  -3  -3  13    5.72    1.53
   6  -2   8  855.70   26.52
  -4  -2   7   27.09    1.97
   0  -2   5    0.69    0.61
  -8   1   4  105.52    4.10
  -4  -3  16  118.74    5.82
  -6   0   3  390.41   12.64
  -7  -2  12    9.00    1.56
 -10   0  10  133.40    5.90
  -5  -2   8  526.36   17.61
  -4  -3  15  284.28   11.02
   1   0   0    0.62    0.09
  -9  -1  11   88.65    4.52
  -1  -2   5  239.16    8.15
  -4  -3  14    4.63    1.55
  -2  -3  11  387.12   13.71
   3  -3  11  696.89   22.70
   0  -3  10    2.99    1.20
   1  -3  10    1.89    1.13
   2  -2   5  162.89    5.58
  -8  -2  16  214.00    8.61
  -3  -3  12   97.95    4.90
  -7   0   4    6.86    1.00
   4  -3  12  307.17   10.94
   2  -1   2  321.24    9.92
  -8  -2  15  318.38   11.83
  -7  -2  11  632.11   21.26
  -1  -3  10    1.04    1.17
  -6  -2   9    0.39    1.08
 -10  -1  15    0.20    1.35
  -4  -3  13  297.55   11.28
   2  -3  10  107.55    4.64
  -9   0   7  354.71   12.35
  -6  -1   5  885.23   28.06
  -5  -1   4  321.06   10.74
  -5  -3  17  228.98    9.31
  -5  -3  16   75.83    4.38
  -8  -2  14    8.06    1.66
 -10  -1  14   18.22    2.21
  -3  -3  11  680.78   22.70
  -9  -1  10   46.63    3.09
  -2  -2   5  158.58    5.79
  -5  -3  15   74.97    4.33
  -2  -3  10  107.89    4.94
 -10   0   9   69.73    3.88
  -8  -2  13  234.74    9.23
  -4  -3  12  296.55   11.14
  -7  -1   6 1010.93   32.10
  -5  -2   7  112.54    4.83
  -8   0   5  958.02   30.32
  -5  -3  14  346.59   12.86
 -10  -1  13   10.00    1.82
  -7  -2  10   40.69    2.82
   0  -3   9  418.86   14.19
  -4  -1   3 2217.81   67.96
   4  -3  11  523.23   17.32
   3  -3  10   10.59    1.43
   1  -3   9 1199.97   37.79
  -1  -3   9 1240.08   39.19
  -6  -2   8  831.07   26.94
  -9   1   5   62.66    2.99
  -8  -2  12  180.70    7.51
  -3  -3  10    9.80    1.51
 -10  -1  12  294.25   11.04
  -4  -3  11  491.18   16.98
  -6  -3  16   76.16    4.36
   2  -3   9  224.47    8.08
  -9  -1   9   33.44    2.54
  -2  -3   9  234.36    8.72
  -3  -2   5   35.03    2.00
  -6  -3  15  108.69    5.41
  -9  -2  15   19.57    2.22
  -7  -2   9  526.16   17.86
  -8  -2  11  374.05   13.44
 -10   0   8  251.93    9.44
  -6  -3  14    5.29    1.50
  -9  -2  14   76.45    4.22
 -10  -1  11   89.26    4.61
  -4   0   1  107.02    3.64
  -4  -3  10   41.97    2.83
   0  -2   4   61.44    2.55
  -3  -3   9  553.16   18.52
   0  -3   8    0.48    0.86
  -6  -3  13  119.68    5.70
   4  -3  10   45.00    2.51
  -1  -3   8    8.62    1.30
  -6  -2   7  444.03   15.07
  -5  -2   6 1180.74   37.20
  -1  -2   4  749.26   23.51
   3  -3   9  570.47   18.51
   1  -3   8    8.69    1.22
  -6  -1   4   36.69    2.09
  -9  -2  13   39.66    2.95
  -7  -1   5  791.25   25.32
   1  -2   4  690.35   21.55
  -8  -2  10  234.80    9.08
  -9  -1   8  184.05    7.34
 -11  -1  14  836.58   27.75
  -2  -3   8   48.89    2.78
  -4  -2   5  409.01   13.58
  -3  -1   2   43.34    1.89
  -7  -3  15   91.47    4.84
  -6  -3  12   81.52    4.41
  -7  -2   8   10.75    1.60
 -10  -1  10  557.98   19.03
  -2  -2   4  332.18   10.96
  -9  -2  12    1.93    1.49
  -4  -3   9  394.44   13.75
   2  -3   8   48.00    2.51
  -5  -1   3  656.52   20.80
  -1  -4  17   45.11    3.47
   0  -4  17    0.37    1.59
  -5  -3  10   18.45    2.03
  -7   0   3  594.30   18.92
   1  -4  18   18.06    2.53
  -7  -3  14  570.37   19.69
 -11  -1  13   42.68    3.13
   1  -4  17   48.84    3.66
  -1  -4  16  172.07    7.74
   0  -4  16  195.76    8.46
  -3  -3   8   89.75    4.17
  -8   0   4  185.65    6.74
  -2  -4  16  356.21   13.47
   1  -4  16  194.43    8.38
   0  -4  15    0.91    1.45
  -6  -3  11  149.61    6.51
  -8  -2   9  204.52    8.09
 -10   0   7  327.47   11.66
  -1  -4  15   20.42    2.36
  -7  -3  13   28.00    2.58
   2  -2   4  323.02   10.33
  -9  -2  11  479.59   16.70
   0  -3   7   15.15    1.39
  -2  -4  15   17.49    2.35
   1  -4  15   18.01    2.29
 -11  -1  12   66.22    3.94
  -6  -2   6   87.85    4.02
  -3  -2   4  428.23   13.97
   0  -4  14   54.68    3.57
 -10  -1   9   93.58    4.65
  -8   1   3   61.49    2.56
  -1   0   0    0.31    0.08
  -3  -4  16  137.35    6.55
   2  -4  16  394.49   14.54
 -10  -2  14   15.92    2.06
  -5  -3   9  750.08   24.64
  -7  -2   7  135.17    5.68
  -9  -1   7   60.23    3.34
  -7  -3  12   99.66    4.99
   4  -3   9  391.53   12.98
  -4  -3   8  477.07   16.13
  -2  -3   7  724.01   23.33
   1  -3   7  238.65    8.34
  -5  -2   5  120.78    4.89
  -3  -4  15   19.05    2.32
  -2  -4  14    3.41    1.48
   1  -4  14 1029.37   33.63
  -6  -3  10  526.55   18.02
   3  -3   8   90.63    3.76
   2  -4  15   22.60    2.48
   4  -2   5  409.27   12.84
  -9   0   5    7.74    1.31
  -4   2   0 3985.07  121.06
  -1  -4  13    3.63    1.51
 -10  -2  13  493.09   17.22
   0  -4  13    0.33    1.37
  -9  -2  10   26.69    2.37
   6  -2   7  420.48   13.12
  -4  -1   2   20.85    1.24
  -3  -4  14  791.42   26.57
  -2  -4  13   40.61    3.04
 -11  -1  11  121.19    5.68
  -8  -2   8  380.31   13.40
  -3  -3   7  142.61    5.71
   2  -4  14    1.41    1.56
   1  -4  13    4.37    1.61
  -7  -3  11  323.15   11.92
  -4  -2   4  186.89    6.72
  -7  -1   4  382.04   12.79
   2  -3   7  692.69   22.03
  -9   1   4  710.24   22.49
  -3  -4  13   20.65    2.28
 -10  -2  12   59.94    3.64
  -8  -1   5  283.42   10.01
  -4  -4  14    7.29    1.74
  -1  -4  12  212.34    8.43
   0  -4  12  562.17   19.09
  -6  -3   9   76.43    3.99
  -5  -3   8   30.26    2.32
  -2  -4  12  387.47   13.89
 -10  -1   8  617.77   20.71
  -6  -1   3 1484.49   45.97
   2  -4  13   42.15    3.01
  -9  -2   9  621.01   20.89
  -4  -3   7   86.42    4.03
  -5  -4  15    2.43    1.54
   1  -4  12  202.62    8.00
  -7  -3  10   14.97    1.87
 -11  -1  10   35.41    2.79
  -7  -2   6 1092.18   34.71
 -10   0   6    1.38    1.16
  -1  -2   3  251.37    8.34
  -4  -4  13   82.35    4.51
  -3  -4  12    8.33    1.74
   0  -3   6    0.07    0.73
  -9  -1   6  760.54   24.74
 -10  -2  11  128.13    5.87
  -2  -3   6   30.24    1.98
   0  -2   3    0.18    0.45
  -5   0   1  679.20   21.06
  -1  -4  11   48.73    3.11
  -2  -2   3   67.25    2.81
  -5  -4  14  546.67   19.07
  -2  -4  11    6.05    1.45
   0  -4  11    0.35    1.21
  -4  -4  12  436.80   15.48
   2  -4  12  388.81   13.64
  -5  -2   4  378.77   12.66
   3  -2   4  453.18   14.18
  -8  -3  11  147.44    6.48
  -6  -3   8  303.50   10.98
   4  -3   8  480.03   15.52
  -3  -3   6   85.11    3.82
   1  -3   6  181.79    6.51
  -2   0   0 2206.58   66.98
  -5  -4  13    4.49    1.57
   1  -4  11   43.40    2.80
  -5  -3   7  158.79    6.36
  -5  -1   2  597.36   18.91
   3  -4  13   21.93    2.28
  -7  -3   9  215.96    8.45
   3  -3   7  137.34    5.08
  -3  -2   3   25.95    1.55
  -9  -3  13    0.90    1.32
 -11  -2  13    2.24    1.39
 -10  -2  10  103.34    5.05
  -9  -2   8    4.57    1.39
   1  -2   3  244.64    7.97
  -2  -1   1   16.98    0.92
  -6   1   1    2.65    0.38
 -11  -1   9   59.73    3.60
 -10  -1   7  112.21    5.08
  -6  -4  14   37.03    2.93
  -1  -4  10   58.36    3.32
   0  -1   1  112.61    3.70
  -4  -4  11  125.76    5.74
  -2  -4  10  770.79   25.27
   5  -3   9  745.47   23.59
  -8   0   3 1375.21   42.67
  -5  -4  12  234.43    9.27
  -8  -3  10  124.04    5.67
  -9  -3  12  211.23    8.52
  -9   0   4   91.55    3.94
   3   0   1  517.23   15.87
 -11  -2  12    1.63    1.39
  -6  -4  13  257.85   10.08
  -7  -2   5   80.83    3.79
  -8  -1   4   98.56    4.22
   3  -4  12    8.92    1.61
  -8  -2   6   31.70    2.33
  -4  -2   3  678.10   21.54
  -7   0   2 1163.84   36.03
 -10  -2   9   58.57    3.49
  -6  -3   7    9.39    1.43
  -7  -1   3  917.65   28.92
  -5  -4  11  205.27    8.27
  -7  -3   8   87.62    4.32
  -2  -3   5 1443.03   44.88
  -1  -3   5  105.25    4.21
  -9  -1   5   60.82    3.23
  -3  -1   1 2236.75   68.26
  -4  -4  10  125.30    5.63
  -6  -4  12  140.60    6.33
  -9  -3  11   63.33    3.75
  -5  -3   6  576.46   19.00
 -11  -2  11  522.90   18.11
  -2  -4   9    2.84    1.29
  -1  -4   9   24.87    2.04
  -8  -3   9  139.29    6.10
 -11  -1   8   33.76    2.63
   0  -3   5 1625.86   50.25
   3  -1   2   44.29    1.42
  -3  -3   5 1102.82   34.67
 -10   0   5  806.38   25.95
  -3  -4   9  105.51    4.83
  -7  -4  13   16.51    2.05
   2  -4  10  745.11   24.17
   3  -4  11   72.61    3.70
  -5  -4  10   27.13    2.36
 -10  -1   6   46.11    2.83
  -6  -1   2  822.61   25.84
  -5  -2   3  421.30   13.86
  -3   0   0    0.90    0.23
  -9  -3  10   32.52    2.61
  -4  -4   9  125.27    5.52
 -10  -2   8  201.99    8.03
   1  -3   5   95.98    3.80
   2  -2   3   62.82    2.36
 -11  -2  10    2.35    1.50
   1  -4   9   23.81    1.94
  -7  -3   7    3.75    1.25
  -7  -4  12    3.09    1.33
 -10  -3  12  212.74    8.55
  -4  -1   1  147.82    5.11
  -8  -3   8  795.69   26.12
  -2  -4   8  924.48   29.66
   4  -3   7   89.53    3.54
  -8  -2   5  779.75   25.24
  -2  -2   2  859.27   26.77
  -3  -4   8    7.72    1.40
   3  -3   6   89.19    3.52
  -7  -2   4    8.30    1.30
  -1  -2   2 1120.80   34.60
  -5  -4   9  269.04   10.04
  -7  -4  11  388.99   13.97
 -10  -3  11   52.93    3.35
  -9  -3   9   26.14    2.33
   0  -4   8 1570.89   49.12
 -11  -1   7   51.68    3.25
  -5  -3   5   19.32    1.72
   1  -1   1 1744.95   53.05
  -3  -2   2 2913.26   89.03
   2  -4   9    2.68    1.13
   3  -4  10   72.01    3.55
 -11  -2   9  487.00   16.93
  -4  -4   8 1033.26   33.12
   5  -3   8   30.94    1.74
  -2  -3   4    2.98    0.87
  -1  -3   4   48.26    2.39
  -9  -1   4  727.83   23.52
  -6  -2   3  339.35   11.47
 -10  -2   7  276.55   10.28
  -3  -3   4  341.96   11.52
  -8  -1   3   52.75    2.72
   0  -2   2  262.18    8.53
   0  -5  15  217.59    8.90
  -2  -5  14    0.93    1.34
  -7  -3   6  691.97   22.69
  -1  -5  14   68.62    4.06
 -12  -2  11  216.32    8.69
   1  -4   8  216.68    7.93
  -8  -3   7  148.04    6.22
  -7  -4  10   23.88    2.27
  -4  -2   2  129.68    4.83
  -5  -4   8  293.63   10.68
  -2  -4   7   46.21    2.66
   0  -3   4    0.51    0.73
  -5  -1   1  465.18   14.83
   0  -5  14    0.04    1.43
  -9  -3   8  125.44    5.64
  -1  -4   7   19.90    1.71
  -6  -3   5  581.87   19.16
  -9   0   3  337.12   11.31
  -2  -5  13  535.71   18.54
  -8  -4  11  207.64    8.37
  -3  -4   7  108.29    4.74
  -7  -1   2  581.53   18.65
  -3  -5  13    0.57    1.33
  -1  -5  13    6.24    1.60
 -11  -2   8   14.11    1.89
  -4  -4   7   25.29    2.07
   0  -4   7    0.81    0.93
 -10   0   4    1.74    1.03
  -4   0   0 5327.24  161.64
  -8  -2   4  143.37    5.77
  -8   0   2   20.35    1.39
   0  -5  13  127.81    5.84
 -12  -2  10    2.35    1.52
  -7  -4   9  338.53   12.25
  -6  -4   8  511.54   17.41
  -8   1   2  135.18    4.58
  -2  -5  12    3.56    1.52
 -11  -1   6 1032.81   33.26
  -5  -3   4  216.89    7.89
  -5  -2   2  136.02    5.12
  -3  -5  12   55.49    3.50
  -1  -5  12    2.41    1.32
   3  -4   9  102.45    4.40
   2  -4   8  954.96   30.30
   4  -2   4  189.44    6.06
  -8  -4  10  145.00    6.35
 -10  -2   6    1.98    1.31
   1  -3   4   49.83    2.31
  -7  -2   3  476.65   15.75
  -5  -4   7   71.58    3.68
  -8  -3   6   43.34    2.77
   1  -2   2 1078.73   33.17
  -4  -5  12  149.29    6.55
  -7  -3   5  472.98   15.95
   1  -5  13    7.55    1.69
   1  -4   7   21.10    1.75
  -9  -3   7   39.18    2.72
  -3  -4   6 1165.28   36.83
  -2  -4   6   12.15    1.44
  -5   2   1  468.72   14.47
  -3  -5  11  380.92   13.60
 -12  -2   9   70.07    4.03
  -7  -4   8    4.39    1.43
  -1  -5  11  700.74   23.26
 -11  -3  10   20.21    2.15
  -1  -4   6 1426.66   44.60
  -6  -3   4   25.90    1.96
  -2  -3   3  648.71   20.68
  -6  -1   1    5.23    0.80
  -4  -5  11  257.02    9.82
  -8  -4   9  117.84    5.43
  -6  -4   7  247.18    9.23
  -4  -4   6   16.37    1.69
  -3  -3   3 1208.36   37.71
   1  -5  12    2.45    1.42
   3  -3   5 1091.48   33.83
  -1  -3   3 1088.74   33.92
  -9  -1   3   74.08    3.48
  -6  -2   2  191.72    6.91
  -7   0   1  708.70   22.14
   0  -5  11  302.35   11.04
  -4  -3   3 1237.99   38.70
   3  -2   3   27.04    1.19
  -9  -4  10   13.22    1.86
   0  -4   6  128.66    5.12
  -5  -5  11  473.51   16.51
  -2  -5  10   54.61    3.24
  -5  -4   6  693.84   22.68
  -3  -5  10    5.95    1.41
  -9  -2   4   72.19    3.64
  -8  -1   2  158.49    5.91
  -2  -2   1   82.87    3.19
  -1  -5  10    0.34    1.12
 -11  -3   9   45.22    3.05
  -9  -3   6  565.88   19.04
  -8  -3   5  199.93    7.69
  -3  -2   1  333.83   10.90
  -4  -5  10   35.60    2.66
   3  -4   8    7.35    1.26
   2  -4   7   46.88    2.55
 -10  -2   5  723.37   23.75
  -8  -2   3 1064.31   33.69
  -2  -1   0   85.63    3.01
  -8  -4   8  243.57    9.29
  -7  -4   7   90.41    4.37
 -11  -1   5    6.17    1.45
  -5  -3   3  440.51   14.62
   0  -3   3 3457.77  105.57
  -3  -1   0    0.62    0.37
  -1   1   0    0.40    0.18
 -12  -2   8    2.86    1.54
  -5   0   0    2.65    0.45
   1  -5  11  709.76   23.43
  -4  -2   1   63.28    2.74
  -1  -2   1    3.59    0.59
  -5  -5  10    9.60    1.69
   0  -5  10    1.14    1.24
  -9  -4   9  407.59   14.44
   5  -3   7  163.44    5.65
  -6  -4   6   57.16    3.20
   1  -4   6 1450.10   45.19
  -3  -5   9  314.21   11.34
  -2  -5   9  125.42    5.44
  -4  -4   5  222.30    8.17
  -1  -4   5   73.46    3.38
  -7  -2   2  869.72   27.60
  -4  -5   9  176.20    7.13
  -6  -5  10  279.77   10.49
  -1  -5   9  629.79   20.86
 -11  -3   8   27.87    2.44
  -6  -3   3  953.24   30.27
  -7  -1   1  284.73    9.58
  -5  -2   1  488.97   15.79
  -8  -4   7   72.42    3.85
  -5  -4   5   58.23    3.10
   6  -1   5  869.31   26.55
   1  -5  10    0.10    1.26
  -5  -5   9  420.28   14.69
 -10   0   3  535.20   17.41
  -9  -4   8    3.05    1.29
  -7  -4   6  587.59   19.61
  -9  -3   5   44.66    2.84
 -12  -2   7  151.29    6.53
   0  -4   5    0.99    0.90
  -8  -3   4   67.82    3.49
   1  -3   3 1114.22   34.55
   2  -2   2  869.59   26.75
  -9   0   2  181.11    6.43
   0  -5   9  170.40    6.76
 -10  -3   6   39.73    2.72
  -3  -3   2   35.69    2.01
   0  -2   1    0.36    0.44
  -3  -5   8   38.96    2.61
  -2  -3   2  137.53    5.11
  -6  -5   9   41.66    2.84
  -2  -5   8   29.60    2.24
  -6  -4   5  422.42   14.42
 -10  -2   4    1.21    1.14
  -9  -2   3  295.32   10.46
  -4  -3   2   25.90    1.72
  -5  -1   0    0.42    0.53
   3  -4   7  116.08    4.65
 -10  -1   3  360.85   12.39
  -7   1   1  234.47    7.36
  -1  -5   8    1.52    1.19
 -11  -3   7   33.66    2.65
   2  -4   6   13.02    1.38
  -3  -4   4  274.06    9.62
  -1  -3   2  118.87    4.47
  -6  -2   1  177.67    6.44
  -5  -5   8   18.11    1.85
  -9  -1   2  341.26   11.59
  -8  -4   6   16.66    1.85
  -4  -4   4   89.41    4.01
 -11  -1   4  196.74    7.57
  -5  -3   2  341.35   11.55
  -8  -2   2   17.57    1.63
   1  -5   9  641.45   21.13
  -9  -4   7  201.74    7.97
  -2   1   0   84.04    2.69
   2  -5  10   51.82    3.07
  -7  -4   5   41.98    2.68
   1  -4   5   71.90    3.27
  -6  -5   8  184.88    7.40
   0  -5   8    2.56    1.18
 -10  -4   8  124.99    5.63
   4  -4   8 1002.85   31.62
  -1  -4   4  336.44   11.39
  -8   0   1   23.33    1.41
  -6   0   0 2905.40   88.49
  -3  -5   7   94.56    4.39
   2   0   1  133.74    4.19
 -12  -3   8  521.86   17.96
  -2  -5   7  338.19   11.85
 -12  -2   6    1.32    1.30
 -10  -3   5   51.79    3.17
  -9  -3   4  524.96   17.63
   3  -3   4  343.08   11.08
  -6  -3   2  495.01   16.31
  -8  -1   1   63.05    2.91
   0  -3   2    2.40    0.75
  -6  -1   0  481.05   15.37
  -5  -5   7   88.36    4.23
  -6  -4   4    3.16    1.16
  -8  -3   3   43.05    2.63
 -11  -3   6  768.29   25.35
  -7  -2   1  552.30   17.92
   0  -4   4   26.41    1.79
  -9  -4   6   68.08    3.68
  -3  -2   0    0.13    0.54
  -8  -4   5  497.93   16.87
   2  -3   3  631.80   19.87
  -4  -2   0 3525.37  107.59
   2  -5   9  125.87    5.34
  -6  -5   7    7.49    1.47
 -10  -4   7  183.32    7.42
 -10  -2   3  485.14   16.35
 -11  -2   4  116.36    5.19
  -3  -4   3   20.12    1.66
  -9  -2   2  161.06    6.29
   0  -5   7   14.08    1.63
 -12  -3   7    4.27    1.50
  -4  -5   6    3.50    1.24
  -3  -5   6   54.85    3.03
  -7  -4   4   10.71    1.50
  -4  -4   3  309.05   10.70
  -3  -3   1 1228.28   38.23
  -2  -4   3   39.36    2.25
  -4  -3   1   63.17    2.90
  -5  -2   0    0.25    0.72
  -3   1   0    0.27    0.14
  -2  -5   6   14.52    1.58
   3  -4   6 1245.90   38.89
   2  -4   5   89.62    3.75
  -7  -5   7    4.52    1.30
  -5  -5   6  289.48   10.43
  -2  -3   1    9.71    1.04
 -12  -2   5  554.18   18.81
 -10  -3   4   42.06    2.75
  -9  -3   3   55.51    3.10
  -5  -3   1  275.80    9.52
 -11  -3   5    4.74    1.44
  -1  -4   3   85.91    3.71
 -11  -1   3  119.33    5.10
 -10  -1   2  402.79   13.59
  -8  -2   1   12.43    1.40
  -6  -5   6   44.08    2.77
  -9  -4   5    5.65    1.39
   1  -3   2  113.78    4.19
  -1  -2   0    0.21    0.45
 -10  -4   6    2.18    1.23
   5  -3   6  525.95   16.50
  -6  -4   3  213.26    7.92
   4  -4   7   28.94    1.88
  -8  -4   4   84.27    4.05
  -6  -2   0 2176.93   66.98
   1  -5   7  130.15    5.34
  -8  -3   2  130.37    5.36
  -6  -3   1    0.87    0.88
  -1  -3   1  896.07   28.02
   2  -5   8   32.10    2.29
 -12  -3   6   40.70    2.82
 -10   0   2   19.38    1.52
  -9  -1   1  155.70    5.87
  -7  -5   6  387.72   13.54
   0  -5   6    0.10    0.97
  -4  -5   5  502.86   16.83
  -3  -5   5  442.08   14.92
  -7   0   0    0.29    0.52
  -7  -4   3  269.93    9.72
  -5  -5   5    4.76    1.29
  -2  -5   5  675.55   21.99
   0  -4   3    3.17    0.98
  -1  -6  10   29.12    2.36
 -11  -2   3  515.68   17.40
  -3  -4   2 1261.28   39.48
 -10  -2   2   17.22    1.74
   3   0   2 4780.57  145.11
  -7  -3   1  200.55    7.40
  -3  -1  -1 2236.62   68.22
  -6  -5   5  324.29   11.48
 -10  -4   5  459.58   15.82
  -9  -4   4   47.41    2.92
 -10  -3   3  248.48    9.23
  -9   0   1  767.73   24.12
  -7  -2   0    1.58    0.93
  -2  -6   9    0.92    1.10
  -1  -5   5   47.71    2.72
 -11  -3   4  168.98    6.89
  -2  -4   2  345.80   11.65
  -8  -5   6   28.32    2.26
 -12  -2   4    0.95    1.24
  -9  -3   2  254.76    9.29
   0  -3   1   37.64    1.87
  -9  -2   1  654.07   21.25
  -8  -1   0 2368.39   72.78
  -5  -1  -1  454.02   14.42
   0  -6  10   33.54    2.49
  -7  -5   5  208.49    7.97
 -12  -3   5    0.39    1.27
  -6  -4   2  108.89    4.65
   0  -2   0 9626.26  291.99
  -1  -6   9    9.80    1.58
   2  -5   7  356.48   12.26
   1  -5   6   70.39    3.42
   2  -4   4  171.96    6.23
  -4  -3   0  956.39   30.04
  -4  -5   4   23.10    1.91
  -3  -5   4  142.11    5.70
  -3  -3   0    0.57    0.72
  -3  -6   8    3.13    1.24
  -5  -5   4  131.03    5.43
  -1  -4   2  537.08   17.40
  -5  -3   0    0.73    0.82
  -2  -1  -1   18.38    0.94
   0  -5   5  794.94   25.53
  -8  -3   1   44.12    2.59
  -2  -6   8  449.52   15.35
  -2  -5   4    3.41    1.13
   3  -3   3 1151.59   35.52
   3  -2   2 2908.55   88.40
  -4  -2  -1   59.34    2.58
  -7  -4   2  447.89   15.10
  -2  -3   0   57.26    2.58
  -8  -5   5  111.58    4.99
  -6  -5   4   17.34    1.76
 -10  -4   4    0.89    1.16
  -8  -2   0  154.89    5.90
  -3  -2  -1  328.90   10.71
  -6  -1  -1    4.44    0.76
   2  -3   2  146.12    5.11
 -11  -1   2  654.90   21.37
  -6  -3   0  369.78   12.43
  -5  -2  -1  498.32   16.02
   0  -6   9   -0.07    1.17
 -11  -4   5  139.55    5.99
  -9  -4   3  190.97    7.43
   4  -4   6   14.72    1.38
 -10  -1   1   66.06    3.19
  -1  -5   4   10.61    1.43
   4  -3   4   53.82    2.19
 -11  -3   3   86.14    4.24
  -7  -5   4  164.24    6.53
   4  -2   3  681.10   20.86
 -10  -3   2  310.33   11.07
   0  -4   2  174.36    6.34
 -11  -2   2    1.43    1.23
  -5  -4   1  264.27    9.32
  -3  -4   1  163.60    6.13
   2  -2   1   78.37    2.76
 -12  -3   4   44.23    2.91
  -6  -2  -1  170.52    6.15
  -2  -6   7   20.78    1.91
 -12  -2   3  483.40   16.51
 -10  -2   1   34.61    2.32
  -7  -3   0    1.00    1.03
  -1  -3   0    0.47    0.61
  -4  -5   3  581.84   19.12
  -9  -3   1  104.21    4.60
   1  -3   1  868.53   27.05
   1  -5   5   48.17    2.69
  -5  -5   3  227.99    8.38
  -3  -5   3  500.58   16.60
  -6  -4   1   74.18    3.53
  -2  -4   1   26.40    1.78
  -4   0  -1  105.60    3.48
   0  -6   8  738.22   24.13
  -8  -5   4   32.05    2.33
  -9  -1   0    1.24    0.89
   0  -5   4    0.64    1.01
  -6  -5   3  473.92   15.94
  -2  -5   3  331.79   11.42
  -1  -6   7    5.30    1.34
  -4  -6   6   10.39    1.50
 -11  -4   4   61.50    3.47
 -10  -4   3  316.05   11.31
  -9  -2   0    0.26    0.96
  -5   0  -1  637.01   19.65
  -3  -6   6  542.98   18.11
  -7  -4   1  325.49   11.32
  -7  -2  -1  542.97   17.57
  -9  -4   2   96.15    4.41
  -1  -1  -1 1659.94   50.62
  -1  -4   1    2.58    0.89
  -8  -3   0 1508.92   47.20
  -7  -5   3  264.11    9.58
   2  -4   3   41.72    2.20
  -3   0  -1  492.34   15.12
  -2  -6   6    7.64    1.44
  -4  -3  -1   60.00    2.78
  -1  -2  -1    2.57    0.54
  -1  -5   3  501.57   16.55
 -11  -3   2  480.57   16.35
  -5  -3  -1  278.73    9.56
   1  -4   2  548.55   17.65
   1  -1   0    0.25    0.19
  -3  -3  -1 1209.67   37.63
 -12  -3   3    1.52    1.30
  -8  -4   1    1.95    1.08
 -10  -3   1   43.71    2.74
   0  -6   7   -0.15    1.17
  -4  -5   2   20.31    1.75
  -6  -3  -1    2.17    0.96
  -8  -5   3   30.07    2.18
  -5  -5   2  164.40    6.39
  -5  -4   0    0.03    0.91
  -1  -6   6  659.12   21.61
  -4  -6   5  105.53    4.64
  -3  -6   5    1.73    1.06
   1  -5   4   11.48    1.44
 -11  -2   1  451.36   15.32
  -3  -4   0    0.06    0.83
  -8  -2  -1   14.35    1.42
  -6   0  -1  258.74    8.28
   2  -5   5  731.48   23.55
 -11  -4   3  341.18   12.12
 -12  -2   2    1.45    1.30
  -6  -4   0 1198.47   37.74
  -2  -3  -1   10.06    1.05
  -8  -1  -1   62.75    2.82
   5  -3   5   18.22    1.02
 -10  -4   2    6.08    1.33
 -11  -1   1   50.52    2.79
  -9  -3   0    1.19    1.07
  -2  -5   2   55.95    2.88
   0  -4   1    0.06    0.78
  -7  -3  -1  199.35    7.30
  -2  -6   5   38.59    2.43
   4  -4   5  228.93    7.86
   0  -5   3 1433.40   44.82
 -10  -2   0  644.53   21.03
  -7  -5   2  187.08    7.16
  -2  -4   0  868.06   27.45
  -9  -4   1  412.05   14.10
  -7  -4   0    1.67    0.99
  -5  -2  -2  127.03    4.72
  -4  -2  -2  125.96    4.63
 -10  -1   0  847.89   26.96
   0  -6   6   73.68    3.64
  -4  -6   4   41.76    2.60
  -6  -2  -2  176.54    6.33
  -3  -2  -2 3023.97   92.33
  -1  -6   5   20.90    1.87
  -8  -5   2   89.74    4.16
  -1  -5   2   38.25    2.28
 -12  -3   2  152.39    6.33
 -11  -3   1   38.18    2.59
   2  -3   1   13.12    1.01
  -9   0   0    0.54    0.66
  -8  -3  -1   41.88    2.46
  -1  -3  -1  901.70   28.17
  -5  -1  -2  569.58   17.91
  -3  -6   4  169.22    6.57
   3  -3   2   35.46    1.65
  -5  -5   1  146.96    5.81
  -4  -5   1   16.45    1.60
  -8  -4   0   97.18    4.32
  -1  -4   0   -0.03    0.77
  -9  -2  -1  666.25   21.54
 -11  -4   2    0.95    1.13
 -10  -3   0  663.13   21.73
   0  -2  -1    0.33    0.44
  -2  -6   4   76.57    3.65
 -10  -4   1   23.59    2.01
  -6  -1  -2  814.13   25.41
   2  -4   2  380.02   12.49
  -1   1   1 1615.85   49.23
   1  -3   0    0.77    0.58
  -5  -4  -1  273.81    9.57
  -7  -2  -2  867.30   27.39
  -3  -1  -2   43.03    1.78
  -9  -5   2  144.55    5.91
  -7  -5   1  115.93    4.92
  -9  -1  -1  149.23    5.58
  -5  -3  -2  347.17   11.63
  -4  -3  -2   23.54    1.62
   2  -5   4    1.40    1.03
   1  -4   1    1.32    0.87
  -6  -4  -1   79.73    3.65
   3  -4   3   22.58    1.53
  -2  -5   1    3.46    1.06
  -3  -4  -1  154.35    5.81
  -6  -3  -2  488.31   16.00
   1  -6   6  708.29   23.10
   0  -6   5    0.28    1.12
   0  -5   2    0.33    0.97
 -12  -2   1    2.67    1.41
  -9  -4   0    0.53    1.08
  -9  -3  -1  113.19    4.80
  -4  -6   3  135.31    5.50
 -11  -2   0    0.23    1.12
  -1  -6   4  187.69    7.10
  -7  -4  -1  332.00   11.46
  -3  -6   3   14.58    1.54
   4  -3   3 1277.43   39.22
  -8  -5   1   20.57    1.83
  -7  -1  -2  580.29   18.43
   3  -5   5  467.65   15.50
  -7  -3  -2  380.36   12.81
   0  -4   0 4087.42  124.92
  -2  -4  -1   27.78    1.80
  -1  -5   1  413.49   13.82
 -12  -3   1    0.39    1.15
  -5  -5   0    0.60    1.00
  -4  -5   0  397.37   13.41
 -10  -2  -1   33.81    2.26
  -2   0  -1  131.16    4.12
  -2  -6   3   22.44    1.89
 -11  -4   1  310.79   11.11
 -11  -3   0    0.52    1.18
  -2  -3  -2  136.94    5.04
 -11  -1   0    0.92    0.96
  -8  -4  -1    2.10    1.10
   0  -1  -1  110.61    3.63
  -9  -5   1   58.75    3.16
  -3  -5   0    0.53    0.94
   4  -4   4   96.19    3.77
  -8  -3  -2  139.75    5.54
  -2  -1  -2  303.46    9.63
  -7  -5   0    0.28    0.99
 -10  -3  -1   39.94    2.55
   1  -6   5   21.55    1.90
   0  -6   4   12.41    1.57
  -5  -6   2   52.05    2.84
  -4  -6   2   58.17    3.03
  -1  -2  -2 1131.99   34.91
   1  -5   2   37.77    2.21
  -1  -4  -1    2.44    0.88
  -5  -4  -2   88.99    3.89
  -8  -1  -2  151.89    5.53
  -1  -6   3   26.67    2.02
   2  -5   3  339.16   11.54
   4  -1   3 2063.55   62.65
  -3  -6   2  547.86   18.08
  -2  -5   0   37.69    2.29
  -8  -5   0  748.33   24.28
  -9  -4  -1  426.29   14.47
 -10  -1  -1   64.22    3.03
  -8   0  -1   20.75    1.17
  -6  -4  -2  113.11    4.69
  -4  -4  -2   88.57    3.81
  -9  -2  -2  151.58    5.87
  -4  -2  -3  678.23   21.40
  -6  -2  -3  327.18   10.92
   2  -2   0 1590.76   48.59
  -7  -4  -2  463.40   15.45
  -3  -4  -2 1317.05   41.10
  -1  -3  -2  115.97    4.35
   2  -4   1   30.37    1.79
  -5  -3  -3  441.88   14.52
 -11  -4   0    1.28    1.11
  -6  -3  -3  920.01   29.10
  -4  -3  -3 1243.73   38.75
   3  -5   4  145.31    5.63
   1  -4   0    1.38    0.80
  -5  -5  -1  142.08    5.62
  -9  -5   0    0.75    1.03
  -1  -5   0    0.41    0.89
 -12  -3   0  705.90   23.22
  -6  -5  -1    2.42    1.04
  -4  -5  -1   17.17    1.61
 -11  -2  -1  438.27   14.84
  -7  -2  -3  464.56   15.18
  -3  -2  -3   28.05    1.56
  -5  -6   1  136.84    5.50
   1  -2  -1    2.07    0.49
   3  -4   2 1409.07   43.63
  -4  -6   1    3.04    1.08
   3  -2   1  340.60   10.63
   2  -3   0   62.45    2.54
 -11  -3  -1   34.09    2.42
  -8  -4  -2   11.49    1.51
  -7  -3  -3  578.31   18.82
   1  -6   4  195.12    7.36
  -7  -5  -1  111.80    4.74
  -3  -5  -1  595.69   19.39
  -2  -4  -2  378.88   12.61
   0  -4  -1    0.38    0.71
  -1  -6   2  236.11    8.52
   1  -3  -1  895.13   27.87
  -3  -6   1   70.70    3.34
 -10  -2  -2   14.77    1.38
  -9  -1  -2  310.47   10.44
   3  -3   1 1193.65   37.41
   0   0   0    0.00    0.00
;
_shelx_hkl_checksum   56281
